# Supplementary material for: Dynamics of Gut Microbiota Diversity During the Early Development of an Avian Host: Evidence From a Cross-Foster Experiment
Source: Front Microbiol. 2018 Jul 9;9:1524. doi: 10.3389/fmicb.2018.01524 (PMC6046450; doi:10.3389/fmicb.2018.01524)
Supplement: Supplementary file 2 [file Data_Sheet_2.XLSX]

## Sheet: contaminants
phylum_name	class_name	order_name	family_name	genus_name	species_name	sequence	abundance
Bacteroidetes	Sphingobacteriia	Sphingobacteriales	NA	Taibaiella	Chitinophagaceae sp.	ccacgccctaaacgatggatactcgacatacgcgatatactgtgtgtgtctgagcgaaagcattaagtatcccacctgggaagtacgatcgcaagattgaaactcaaaggaattgacgggggtccgcacaagcggtggagcatgtggtttaattcgatgatacgcgaggaaccttacctgggctagaatgcggtttgaccgctggtgaaagctagctttatagcaatatacagatcgtaaggtgctgcatggctgt	86
Proteobacteria	Alphaproteobacteria	Sphingomonadales	Sphingomonadaceae	Sphingomonas	Sphingomonadaceae sp.	ccacgccgtaaacgatgataactagctgtccggacacttggtgtttgggtggcgcagctaacgcattaagttatccgcctggggagtacggccgcaaggttaaaactcaaatgaattgacgggggcctgcacaagcggtggagcatgtggtttaattcgaagcaacgcgcagaaccttaccagcgtttgacatggcaggacgacttccagagatggatttcttcccttcggggacctgcacacaggtgctgcatggctgt	5139
Actinobacteria	Actinobacteria	Actinomycetales	Micrococcaceae	Micrococcus	Micrococcaceae sp.	ccatgccgtaaacgttgggcactaggtgtgggggacattccacgttttccgcgccgtagctaacgcattaagtgccccgcctggggagtacggccgcaaggctaaaactcaaaggaattgacgggggcccgcacaagcggcggagcatgcggattaattcgatgcaacgcgaagaaccttaccaaggcttgacatggaccggatcgggctggaaacagtctttcccttcggggctggttcacaggtggtgcatggttgt	2887
Proteobacteria	Gammaproteobacteria	Pseudomonadales	Pseudomonadaceae	Pseudomonas	Pseudomonadaceae sp.	ccacgccgtaaacgatgtctactagccgttggggtccttgaggccttagtggcgcagctaacgcactaagtagaccgcctggggagtacggtcgcaagattaaaactcaaatgaattgacgggggcccgcacaagcggtggagcatgtggtttaattcgacgcaacgcgaagaaccttaccaggtcttgacatccagagaactttccagagatggattggtgccttcgggaactctgagacaggtgctgcatggctgt	119
Actinobacteria	Actinobacteria	Actinomycetales	Nocardioidaceae	Nocardioides	Nocardioidaceae sp.	ccacaccgtaaacgttgggcgctaggtgtggggcctattccatgggttccgtgccgcagctaacgcattaagcgccccgcctggggagtacggccgcaaggctaaaactcaaaggaattgacgggggcccgcacaagcggcggagcatgcggattaattcgatgcaacgcgaagaaccttacctgggtttgacatacgccggaaacacctagagataggtgccctttttgtcggtgtacaggtggtgcatggctgt	1179
Bacteroidetes	Flavobacteriia	Flavobacteriales	Flavobacteriaceae	Cloacibacterium	Flavobacteriaceae sp.	ccacgccgtaaacgatggatactagctgttgggggcaacttcagtggctaagcgaaagtgataagtatcccacctggggagtacgttcgcaagaatgaaactcaaaggaattgacgggggcccgcacaagcggtggagcatgtggtttaattcgatgatacgcgaggaaccttaccaaggcttaaatgtagattgaccggtttggaaacagacttttcgcaagacaatttacaaggtgctgcatggttgt	2684
Proteobacteria	Betaproteobacteria	Burkholderiales	NA	NA	NA	ccacgccctaaacgatgtcaattagctgttggggtacatgatgccttagtagcgtagctaacgcgtgaaattgaccgcctggggagtacggtcgcaagattaaaactcaaaggaattgacggggacccgcacaagcggtggatgatgtggattaattcgatgcaacgcgaaaaaccttacctacccttgacatggctggaatccccgagagattggggagtgctcgaaagagaaccagtacacaggtgctgcatggctgt	43
Actinobacteria	Actinobacteria	Actinomycetales	Streptomycetaceae	Streptomyces	Streptomycetaceae sp.	ccacgccgtaaacgttgggaactaggtgtgggcgacattccacgttgtccgtgccgcagctaacgcattaagttccccgcctggggagtacggccgcaaggctaaaactcaaaggaattgacgggggcccgcacaagcggcggagcatgtggcttaattcgacgcaacgcgaagaaccttaccaaggcttgacatgcatcggattgctccagagatggggtttccctttgggtcggtgtacaggtggtgcatggctgt	167
Proteobacteria	Alphaproteobacteria	Rhizobiales	Hyphomicrobiaceae	Rhodoplanes	Hyphomicrobiaceae sp.	ccacgccgtaaactatgagagctagccgttggaaggtttacctttcagtggcgcagctaacgcattaagctctccgcctggggagtacggtcgcaagattaaaactcaaaggaattgacgggggcccgcacaagcggtggagcatgtggtttaattcgaagcaacgcgaagaaccttaccagcccttgacatcccggtcgcggttttcagagatgattaccttcagttcggctggaccggtgacaggtgctgcatggctgt	158
Proteobacteria	Alphaproteobacteria	Rhizobiales	Phyllobacteriaceae	Pseudaminobacter	Phyllobacteriaceae sp.	ccacgccgtaaacgatggaagctagccgttggcaagtttacttgtcggtggcgcagctaacgcattaagcttcccgcctggggagtacggtcgcaagattaaaactcaaaggaattgacgggggcccgcacaagcggtggagcatgtggtttaattcgaagcaacgcgcagaaccttaccagcccttgacatcccggtcgcggtttccagagatggattccttcagttcggctggaccggtgacaggtgctgcatggctgt	1237
Proteobacteria	Betaproteobacteria	Neisseriales	Neisseriaceae	Neisseria	Neisseriaceae sp.	ccacgccctaaacgatgtcaattagctgttggggtacatgatgccttagtagcgtagctaacgcgtgaaattgaccgcctggggagtacggtcgcaagattaaaactcaaaggaattgacggggacccgcacaagcggtggatgatgtggattaattcgatgcaacgcgaagaaccttacctggtcttgacatgtacggaatcctgaagagatttgggagtgctcgaaagagagccagaacacaggtgctgcatggccgt	31
Proteobacteria	Alphaproteobacteria	Sphingomonadales	Sphingomonadaceae	Sphingomonas	Sphingomonadaceae sp.	ccacgccgtaaacgatgataactagctgtccgggcacttggtgcttgggtggcgcagctaacgcattaagttatccgcctggggagtacggccgcaaggttaaaactcaaagaaattgacgggggcctgcacaagcggtggagcatgtggtttaattcgaagcaacgcgcagaaccttaccaacgtttgacatccctagtatggatcgtggagacactttccttcagttcggctggctaggtgacaggtgctgcatggctgt	494
Bacteroidetes	Cytophagia	Cytophagales	Cytophagaceae	Adhaeribacter	Cytophagaceae sp.	ccacgccgtaaacgatggatactcgtcgtgggcgatagacagtccgcgactaagcgaaagcggtaagtatcccacctggggagtacgccggcaacggtgaaactcaaaggaattgacgggggcccgcacaagtggtggagcatgtggtttaattcgatgatacgcgaggaaccttacctgggctagaatgtgcgtgaaggtatcagaaatggtactgtccttcgggacacaaaacaaggtgctgcatggccgt	130
Proteobacteria	Betaproteobacteria	Neisseriales	Neisseriaceae	Neisseria	Neisseriaceae sp.	ccacgccctaaacgatgtcaattagctgttggggtacatgatgccttagtagcgtagctaacgcgtgaaattgaccgcctggggagtacggtcgcaagattaaaactcaaaggaattgacgggggcccgcacaagcggtggagtatgtggtttaattcgatgcaacgcgaagaaccttacctggccttgacatgtccggaatccagcagagatgcaggagtgccttcgggaatcggaacacaggtgctgcatggctgt	22
Planctomycetes	Planctomycetia	Planctomycetales	Planctomycetaceae	Gemmata	Planctomycetaceae sp.	cctagccgtaaacgatgagcactagatagggggctcgccgatgggctccctgtcgtagggaaaccgtgaagtgctccgcctggggagtatggtcgcaaggctgaaactcaaaggaattgacgggggctcacacaagcggtggagcatgtggcttaattcgaggctacgcgaaaaaccttatcctgggcttgacatgcagggattagccggcggaaacgtcggtgacgccgcaaggtggaacctgtgcaggtgctgcatggctgt	226
Bacteroidetes	Cytophagia	Cytophagales	Cytophagaceae	Adhaeribacter	Cytophagaceae sp.	ccacactgtaaacgatgattactcgatgttggcgatacacagccagcgtcttagcaaaagcgataagtaatccacctggggagtacgccggcaacggtgaaactcaaaggaattgacgggggtccgcacaagcggtggagcatgtggtttaattcgatgatacgcgaggaaccttacctgggctagaatgcctttgatgggtacagagatgtatcgttccgcaaggacaaagagcaaggtgctgcatggctgt	170
Proteobacteria	Deltaproteobacteria	Myxococcales	Polyangiaceae	Sorangium	Polyangiaceae sp.	ccacgccgtaaacgatgggtgctaggtgctgcgggctttgactcctgcggtgccgtagctaacgcattaagcaccccgcctgggaagtacggccgcaaggctaaaactcaaaggaattgacgggggcccgcacaagcggtggagcatgtggtttaattcgacgcaacgcgaagaaccttacctgggctagaaaatgcaggaacctgggagaagtctcggggtgctcttcggagagcctgtagttaggtgctgcatggctgt	568
Proteobacteria	Alphaproteobacteria	Rickettsiales	NA	mitochondria unknown	mitochondria sp.	ccatgccgtaaacgatgagtcttcgcccttggtccacgcagatcaggggcccagctaacgcgttcaagactccgcctggggagtacagtcgcaagaccgaaactcaaaggaattgacgggggcccgcacaagcggtggagcatgtgctttaattcgatacaacgcgcaaaaccttaccagcccttgacatatgaacaatcaaaccggtactccccgggatgtgcctttcatacaggtgctgcatggctgt	1338
Proteobacteria	Alphaproteobacteria	Caulobacterales	Caulobacteraceae	Brevundimonas	Caulobacteraceae sp.	ccacgccgtaaacgatgattgctagttgtcgggctgcatgcagttcggtgacgcagctaacgcattaagcaatccgcctggggagtacggtcgcaagattaaaactcaaaggaattgacgggggcccgcacaagcggtggagcatgtggtttaattcgaagcaacgcgcagaaccttaccaccttttgacatgcctggaccgccagagagatctggctttctcttcggagactaggacacaggtgctgcatggctgt	6020
Acidobacteria	Acidobacteriia	NA	NA	NA	Subgroup 6 unknown sp.	cctggccctaaacgatgaatgcttggtgtggcgggtatcgatccctgccgtgccgaagctaacgcattaagcattccgcctggggagtacggtcgcaaggctgaaactcaaaggaattgacgggggcccgcacaagcggtggagcatgtggtttaattcgacgcaacgcgaagaaccttacccaggcttgaactgcaggtgacattctgtgaaagcagacttccgcaaggacgcctgtagaggtgctgcatggctgt	151
Actinobacteria	Actinobacteria	Actinomycetales	Corynebacteriaceae	Corynebacterium	Corynebacteriaceae sp.	ccatgccgtaaacggtgggcgctaggtgtgagtcccttccacggggttcgtgccgtagctaacgcattaagcgccccgcctggggagtacggccgcaaggctaaaactcaaaggaattgacgggggcccgcacaagcggcggagcatgtggattaattcgatgcaacgcgaagaaccttacctgggcttgacatacaccagatcgccgtagagatacggtttccctttgtggttggtgtacaggtggtgcatggttgt	2578
Elusimicrobia	Elusimicrobia	NA	NA	Lineage IIa unknown	Lineage IIa unknown sp.	cctagccctaaacgatgttcactaggtgtgggaggtatcgaccccttccgcgccgaagctaacgcattaagtgaaccgcctggggagtacggccgcaaggttgaaactcaaaggaattgacgggggcccgcacaagcggtggagcatgtggtttaattcgacgcaacgcgaagaaccttacctgggcttgaactactcgtggtaattcgctggaaacagtgggtgacccgcaagggagcgagcagaggtgctgcatggttgt	49
Bacteroidetes	Sphingobacteriia	Sphingobacteriales	NA	Taibaiella	Chitinophagaceae sp.	ccacgccctaaacgatggatactcgacatacgcgatacactgtgtgtgtctgagcgaaagcattaagtatcccacctgggaagtacgaccgcaaggttgaaactcaaaggaattggcgggggtccgcacaagcggtggagcatgtggtttaattcgatgatacgcgaggaaccttacctgggctagaatgcattttgaccgtgggtgaaagctcactttgtagcaatacacaatttgtaaggtgctgcatggctgt	1961
Proteobacteria	Alphaproteobacteria	Rhodospirillales	Acetobacteraceae	Acidiphilium	Acetobacteraceae sp.	ccacgctgtaaacgatgtgcgctggatgttgggacacctagtgtttcagtgtcgtagctaacgcggtaagcgcaccgcctggggagtacggccgcaaggttgaaactcaaaggaattgacgggggcccgcacaagcggtggagcatgtggtttaattcgaagcaacgcgcagaaccttaccagggcttgacatggataggctgtagtcagagatggctatttcccgcgagggacctattgcacaggtgctgcatggctgt	543
NA	NA	NA	NA	NA	NA	ccacgctgtaaacgatgtcgacttggaggttgtgcccttgaggcgtggcttccggagctaacgcgttaagtcgaccgcctggggagtacggccgcaaggttaaaactcaaatgaattgacgggggcccgcacaagcggcggagcatgcggattaattcgatgcaacgcgaagaaccttaccaaggcttgacatatacctgaaaaggctggaaacagtctccccgcaaggcaggtatacaggtggtgcatggttgt	10
Firmicutes	Bacilli	Lactobacillales	Enterococcaceae	Enterococcus	Enterococcaceae sp.	ccacgccgtaaacgatgagtgctaagtgttggagggtttccgcccttcagtgctgcagctaacgcattaagcactccgcctggggagtacgaccgcaaggttgaaactcaaaggaattgacgggggcccgcacaagcggtggagcatgtggtttaattcgaagcaacgcgaagaaccttaccaggtcttgacatcctttgaccactctagagatagagcttccccttcgggggcaaagtgacaggtggtgcatggttgt	210116
Firmicutes	Bacilli	NA	NA	NA	NA	ccacgccgtaaacgatgagtgctaagtgttggagggtttccgcccttcagtgctgcagctaacgcattaagcactccgcctggggagtacgaccgcaaggttgaaactcaaaggaattgacgggggcccgcacaagcggtggagcatgtggtttaattcgaagcaacgcgaagaaccttaccaggtcttgacatcctctgacaaccctagagatagggctttcccttcggggacaggtggtgcatggttgt	14
Firmicutes	Bacilli	Bacillales	Planococcaceae	Filibacter	Planococcaceae sp.	ccacgccgtaaacgatgagtgctaagtgttagggggtttccgccccttagtgctggagttaacgcattaagcactccgcctggggagtacggtcgcaagactgaaactcaaaggaattgacggggacccgcacaagcggtggagcatgtggtttaattcgaagcaacgcgaagaaccttaccaggtcttgacatcccaatgcccgctctagagatagagttttcccttcggggacattggtgacaggtggtgcatggttgt	465
Proteobacteria	Betaproteobacteria	Burkholderiales	Burkholderiaceae	Limnobacter	Burkholderiaceae sp.	ccacgccctaaacgatgtcaactggttgtcgggccttcattggcttggtaacgaagctaacgcgtgaagttgaccgcctggggagtacggtcgcaagattaaaactcaaaggaattgacggggacccgcacaagcggtggatgatgtggattaattcgatgcaacgcgaaaaaccttacctacccttgacatgtacggaaccctgctgagaggtgggggtgcccgaaagggagccgtaacacaggtgctgcatggctgt	192
Proteobacteria	Alphaproteobacteria	Sphingomonadales	Sphingomonadaceae	Sphingomonas	Sphingomonadaceae sp.	ccacgccgtaaacgatgataactagctgtcggggctcatggagcttcggtggcgcagctaacgcgttaagttatccgcctggggagtacggtcgcaagattaaaactcaaagaaattgacgggggcctgcacaagcggtggagcatgtggtttaattcgaagcaacgcgcagaaccttaccagcgtttgacatggtaggacggtttctggagacagattccttcccttacgggacctacacacaggtgctgcatggctgt	87
Firmicutes	NA	NA	NA	NA	NA	ccacgccgtaaacgatgagtgctagttgtcggcatgcatgcatgtcggtgacgcagctaacgcattaagcactccgcctggggagtacggtcgcaagattaaaactcaaaggaattgacgggggcccgcacaagcggtggagcatgtggtttaattcgaagcaacgcgaagaaccttaccaggtcttgacatcctttgaccactctagagatagagctttcccttcggggacaaagtgacaggtggtgcatggttgt	12
Proteobacteria	Gammaproteobacteria	Pseudomonadales	Pseudomonadaceae	Pseudomonas	Pseudomonadaceae sp.	ccacgccgtaaacgatgtcgactagccgttgggatccttgagatcttagtggcgcagctaacgcattaagtcgaccgcctggggagtacggccgcaaggttaaaactcaaatgaattgacgggggcccgcacaagcggtggagcatgtggtttaattcgaagcaacgcgaagaaccttaccaggccttgacatgcagagaactttccagagatggatgggtgccttcgggaactctgacacaggtgctgcatggctgt	1504
Proteobacteria	Betaproteobacteria	Burkholderiales	NA	Roseateles	Comamonadaceae sp.	ccacgccctaaacgatgtcaactggttgttgggagggtttcttctcagtaacgtagctaacgcgtgaagttgaccgcctggggagtacggccgcaaggttgaaactcaaaggaattgacggggacccgcacaagcggtggatgatgtggtttaattcgatgcaacgcgaaaaaccttacccacctttgacatgtacggaatcctttagagatagaggagtgctcgaaagagaaccgtaacacaggtgctgcatggctgt	12
NA	NA	NA	NA	NA	NA	cctagccctaaacgatgattgcttgatgtggcaggtacccaatcctgccgtgtcgaagctaacgcgataagcaatccgcctggggagtacggtcgcaagactgaaactcaaaggaattgacgggggcccgcacaagcggtggagcatgtggtttaattcgacgcaacgcgaagaaccttacctgggctcgaaatgcacaagaatccggcagaaacgtcggcgcctagcaataggcttgtgtataggtgctgcatggctgt	14
Bacteroidetes	Cytophagia	Cytophagales	Cytophagaceae	Adhaeribacter	Cytophagaceae sp.	ccatgccgtaaacgatgattactgactgtgtgcctttcggggtgcgtggttcagcgaaagcgttaagtaatccacctggggagtacgccggcaacggtgaaactcaaaggaattgacgggggtccgcacaagcggtggagcatgtggtttaattcgatgatacgcgaggaaccttacccggattagaatgcgcgtgaagggcttggagacaggtccgtctagcaatagacacaaagcaaggtgctgcatggctgt	243
Proteobacteria	Gammaproteobacteria	NA	NA	NA	NA	ccacgccgtaaacgatgaatgccagccgttagtgggtttactcactagtggcgcagctaacgctttaagcattccgcctggggagtacggtcgcaagattaaaactcaaaggaattgacgggggcccgcacaagcggtggagcatgtggtttaattcgatgcaacgcgaagaaccttacctactcttgacatccagagaattcgctagagatagcttagtgccttcgggaactctgagacaggtgctgcatggctgt	23
Proteobacteria	Alphaproteobacteria	Rhodobacterales	Rhodobacteraceae	Paracoccus	Rhodobacteraceae sp.	ccacgccgtaaactatgagagctagacgtcgggcggcttgccgttcggtgtcgcagctaacgcattaagctctccgcctggggagtacggccgcaaggttaaaactcaaaggaattgacgggggcccgcacaagcggtggagcatgtggtttaattcgaagcaacgcgcagaaccttaccatcccttgacttggatatcgcggccacagagatgtggctttcagttcggctggatatcacacaggtgctgcatggctgt	194
Bacteroidetes	Flavobacteriia	Flavobacteriales	Flavobacteriaceae	Cloacibacterium	Flavobacteriaceae sp.	ccacgccgtaaacgatgctaactcgtttttggggcgcaagcttcagagaccaagcgaaagtgataagttagccacctggggagtacgttcgcaagaatgaaactcaaaggaattgacgggggcccgcacaagcggtggattatgtggtttaattcgatgatacgcgaggaaccttaccaagacttaaatgggaattgacaggtttagaaatagactctccttcgggcaattttcaaggtgctgcatggttgt	3343
Gemmatimonadetes	Gemmatimonadetes	Gemmatimonadales	Gemmatimonadaceae	Gemmatimonadaceae unknown	Gemmatimonadaceae sp.	ccacgccgtaaacgatgggaactaggtgcttgggggagcgaccccccgagtgccggcgctaacgcattaagttccccgcctggggagtacggccgcaaggctgaaactcaaaggaattgacgggggcccgcacaagcggtggagcatgtggtttaattcgacgcaacgcgaagaaccttacctaggcttgacatgtacgagaaagcttctggaaacaggagcccctcttcggagctcgtgcacaggtgctgcatggctgt	37
Actinobacteria	Actinobacteria	Actinomycetales	Sporichthyaceae	Sporichthya	Sporichthyaceae sp.	ccacgccgtaaacgttgggcgctaggtgtggggaacattccacgttctccgtgccgcagctaacgcattaagcgccccgcctggggagtacggccgcaaggctaaaactcaaaggaattgacgggggcccgcacaagcggcggagcatgcggcttaattcgacgcaacgcgaagaaccttaccaaggcttgacatatagggaaatctcacagagatgtgaggtccgcaagggccctatacaggtggtgcatggttgt	511
Proteobacteria	Alphaproteobacteria	Sphingomonadales	Sphingomonadaceae	Sphingomonas	Sphingomonadaceae sp.	ccacgccgtaaacgatgagaactagctgtccgggcacttggtgcttgggtggcgcagctaacgcattaagttctccgcctggggagtacggccgcaaggttaaaactcaaagaaattgacgggggcctgcacaagcggtggagcatgtggtttaattcgaagcaacgcgcagaaccttaccagcgtttgacatgtctagtatgatttccagagatggatttcttcagttcggctggctagaacacaggtgctgcatggctgt	247
Proteobacteria	Alphaproteobacteria	Rhizobiales	Rhodobiaceae	Afifella	Rhodobiaceae sp.	ccacgccgtaaactatgggtgctagccgtcggggagcatgctcttcggtggcgcagcaaacgcattaagcaccccgcctggggagtacggtcgcaagattaaaactcaaaggaattgacgggggcccgcacaagcggtggagcatgtggtttaattcgaggcaacgcgaagaaccttaccagcccttgacttcccgatcgggggaccagagatggacctcttcaattggtcggtgacaggtgctgcatggctgt	801
Bacteroidetes	Cytophagia	Cytophagales	Cytophagaceae	Adhaeribacter	Cytophagaceae sp.	ccatgccgtaaacgatgataactcgctgctggccctacgggtcagtggcttagcgaaagcggtaagttatccacctggggagtacgccggcaacggtgaaactcaaaggaattgacgggggtccgcacaagcggtggagcatgtggtttaattcgatgatacgcgaggaaccttacctgggctagaatgtgcgtgaagatatcagagatggtatcgtgtagcaatacacacaaaacaaggtgctgcatggctgt	98
Proteobacteria	Alphaproteobacteria	Caulobacterales	Caulobacteraceae	Brevundimonas	Caulobacteraceae sp.	ccacgccgtaaacgatgagtgctagttgtcggcatgcatgcatgtcggtgacgcagctaacgcattaagcactccgcctggggagtacggtcgcaagattaaaactcaaaggaattgacgggggcccgcacaagcggtggagcatgtggtttaattcgaagcaacgcgcagaaccttaccagcttttgacatgcccggaccgcatcagagatgatgctttcccttcggggactgggacacaggtgctgcatggctgt	11117
Proteobacteria	Alphaproteobacteria	Rhizobiales	NA	NA	NA	ccacgccgtaaacgatgaatgccagccgttagtgggtttactcactagtggcgcagctaacgctttaagcattccgcctggggagtacggtcgcaagattaaaactcaaaggaattgacgggggcccgcacaagcggtggagcatgtggtttaattcgatgcaacgcgaaaaaccttacctacccttgacatgtctggaatcctgaagagatttgggagtgctcgaaagagagccagaacacaggtgctgcatggccgt	10
Proteobacteria	Gammaproteobacteria	Pseudomonadales	Moraxellaceae	Psychrobacter	Moraxellaceae sp.	ccatgccgtaaacgatgtcaactagccgttgggccccttgagggcttagtggcgcagctaacgcgataagttgaccgcctggggagtacggtcgcaagactaaaactcaaatgaattgacgggggcccgcacaagcggtggagcatgtggtttaattcgatgcaacgcgaagaaccttacctagccttgacatgtctggaatcttgtagagatacgagagtgccttcgggaatcagaacacaggtgctgcatggctgt	488
Actinobacteria	Actinobacteria	Acidimicrobiales	NA	Acidimicrobiales unknown	Acidimicrobiales unknown sp.	ccacgccgtaaacgttgggcactaggtgtgggactctatcgacgggttccgtgccgtagctaacgcattaagtgccccgcctggggagtacggccgcaaggctaaaactcaaaggaattgacgggggcccgcacaagcggcggagcatgtggcttaattcgatgcgacgcgaagaaccttacctgggtttgacatttggggaaaagccgtagagatacggtgtccttcggggtcccaaacaggtggtgcatggctgt	97
Verrucomicrobia	Verrucomicrobiae	Verrucomicrobiales	Verrucomicrobiaceae	Roseibacillus	Verrucomicrobiaceae sp.	cctggcagtaaacggtgcacgcttggtatggggggaatcgaccccctccgtgccggagccaacgcgttaagcgtgccgcctgggaagtacggtcgcaagattaaaactcaaagaaattgacggggacccgcacaagcggtggagtatgtggcttaattcgatgcaacgcgaagaaccttacctgggcttgacatgcatctctaaggcggtgaaagccgtcgagcggagcaatccgcgatttgcacaggtgttgcatggctgt	77
Bacteroidetes	Sphingobacteriia	Sphingobacteriales	NA	NA	NA	ccgcactgtaaacgatgattactcgctgctggaaggtaactttcagtggcttagcgaaagcgataagtaatccacctggggagtacgccggcaacggtgaaactcaaaggaattgacgggggcccgcacaagcggaggagcatgtggtttaattcgatgatacgcgaggaaccttaccagggcttgaaagttagggaataactctgaaaggagttagtcagcaatgacccgaaactaggtgctgcatggctgt	61
Actinobacteria	Actinobacteria	Actinomycetales	Frankiaceae	Frankia	Frankiaceae sp.	ccacgccgtaaacgttgggcgctaggtgtgggcctcattccacgaggtctgtgccgcagctaacgcattaagcgccccgcctggggagtacggccgcaaggctaaaactcaaaggaattgacgggggcccgcacaagcagcggagcatgtggcttaattcgatgcaacgcgaagaaccttacctgggtttgacatgcaaggaaatctcgtagagatacggggtccgtaagggctttgcacaggtggtgcatggctgt	167
Proteobacteria	Gammaproteobacteria	Enterobacteriales	Enterobacteriaceae	NA	Enterobacteriaceae sp.	ccacgccgtaaacgatgtcgacttggaggttgttcccttgaggagtggcttccggagctaacgcgttaagtcgaccgcctggggagtacggccgcaaggttaaaactcaaatgaattgacgggggcccgcacaagcggtggagcatgtggtttaattcgatgcaacgcgaagaaccttacctactcttgacatccacggaatttggcagagatgccttagtgccttcgggaaccgtgagacaggtgctgcatggctgt	1105
Actinobacteria	Actinobacteria	Actinomycetales	Microbacteriaceae	Mycetocola	Microbacteriaceae sp.	ccatgccgtaaacgttgggaactagatgtgggggccattccacggtctccgtgtcgcagctaacgcattaagttccccgcctggggagtacggccgcaaggctaaaactcaaaggaattgacgggggcccgcacaagcggcggagcatgcggattaattcgatgcaacgcgaagaaccttaccaagacttgacatatacgagaacgggccagaaatggtcaactctttggacactcgtaaacaggtggtgcatggttgt	7406
Actinobacteria	Actinobacteria	Gaiellales	NA	Gaiellales unknown	Gaiellales unknown sp.	ccacgccgtaaacgatgggtgctaggtgtggggggtgtcgactccctccgtgccgaagctaacgcattaagcaccccgcctggggagtacggccgcaaggctaaaactcaaaggaattgacgggggcccgcacaagcagcggagcatgtggttcaattcgacgcaacgcgaagaaccttaccgagacttgacatgcactggaatgtcgtagaaatacgccagcccttcggggctagtgcacaggtggtgcatggctgt	94
Gemmatimonadetes	Gemmatimonadetes	Gemmatimonadales	Gemmatimonadaceae	Gemmatimonadaceae unknown	Gemmatimonadaceae sp.	ccacgccgtaaacgatgggtactaggtgcttgggggagcgaccccctgggtgccggcgctaacgcattaagtaccccgcctggggagtacgaccgcaaggttgaaactcaaaggaattgacgggggcccgcacaagcggtggagcatgtggtttaattcgacgcaacgcgaagaaccttacctgggcttgacatgcacgggaaaccccggtgaaagccggggcccccttcggggctcgtgcacaggtgctgcatggctgt	28
Actinobacteria	Actinobacteria	Actinomycetales	Propionibacteriaceae	Microlunatus	Propionibacteriaceae sp.	ccacgctgtaaacggtgggtactaggtgtggggtccattccacgggttccgtgccgtagctaacgctttaagtaccccgcctggggagtacggccgcaaggctaaaactcaaaggaattgacggggccccgcacaagcggcggagcatgcggattaattcgatgcaacgcgtagaaccttacctgggtttgacatggatcgggagtgctcagagatgggtgtgcctcttttggggtcggttcacaggtggtgcatggctgt	73116
Actinobacteria	Actinobacteria	Actinomycetales	Microbacteriaceae	Mycetocola	Microbacteriaceae sp.	ccatgctgtaaacgttgggcactaggtgtggggacttttgtggtttctgcgccgtagctaacgcattaagtgccccgcctggggagtacggccgcaaggctaaaactcaaaggaattgacgggggcccgcacaagcggcggagcatgcggattaattcgatgcaacgcgaagaaccttaccaaggcttgacatatacgagaacgggccagaaatggtcaactctttggacactcgtaaacaggtggtgcatggttgt	14
Bacteroidetes	Sphingobacteriia	Sphingobacteriales	NA	Taibaiella	Chitinophagaceae sp.	ccacgccctaaacgatgattactcgacattagcgatacacagttagtgtctgagcgaaagcattaagtaatccacctgggaagtacgaccgcaaggttgaaactcaaaggaattggcgggggtccgcacaagcggtggagcatgtggtttaattcgatgatacgcgaggaaccttacctgggctagaatgcggtttgacggtgggtgaaagctcactttgtagcaatacacagatcgtaaggtgctgcatggctgt	827
NA	NA	NA	NA	NA	NA	ccacgctgtaaacgatgtcgacttggaggttgtgcccttgaggcgtggcttccggagctaacgcgttaagtcgaccgcctggggagtacggccgcaaggttaaaactcaaatgaattgacgggggcccgcacaagcggtggagcatgtggtttaattcgatgcaacgcgaaaaaccttacctacccttgacatggctggaatccccgagagattggggagtgctcgaaagagaaccagtacacaggtgctgcatggctgt	20
Bacteroidetes	Cytophagia	Cytophagales	Cytophagaceae	Adhaeribacter	Cytophagaceae sp.	ccacactgtaaacgttgattactcgctgtgtgcgatatacagtacgcggccaagcgaaagcgataagtaatccacctggggagtacgccggcaacggtgaaactcaaaggaattgacgggggtccgcacaagcggtggagcatgtggtttaattcgatgatacgcgaggaaccttacctggactagaatgcccttgaccgatccagagatggatttttcagcaatgacaaggagcaaggtgctgcatggccgt	106
Proteobacteria	Alphaproteobacteria	Sphingomonadales	Sphingomonadaceae	Sphingomonas	Sphingomonadaceae sp.	ccacgccgtaaacgatgataactagctgtcagggcacatggtgttctggtggcgcagctaacgcattaagttatccgcctggggagtacggtcgcaagattaaaactcaaaggaattgacgggggcctgcacaagcggtggagcatgtggtttaattcgaagcaacgcgcagaaccttaccaacgtttgacatccctatcgcggttaccagagatggtttccttcagttcggctggataggtgacaggtgctgcatggctgt	302
Firmicutes	Clostridia	Clostridiales	Clostridiales Family XI. Incertae Sedis	Sedimentibacter	Family XI sp.	ccacgccgtaaacgatgagtgttaggtgtctggagtcaaatctgggtgccgcagcaaacgcattaaacactccgcctggggagtacgcacgcaagtgtgaaactcaaaggaattgacggggacccgcacaagcagcggagcatgtggtttaattcgacgcaacgcgaagaaccttaccaagtcttgacatattacagaagcagttagagataattgcttacatcttcggatgactgtaatacaggtggtgcatggttgt	298
Actinobacteria	Actinobacteria	Actinomycetales	Micrococcaceae	Micrococcus	Micrococcaceae sp.	ccatgccgtaaacgttgggcactaggtgtggggaccattccacggtttccgcgccgcagctaacgcattaagtgccccgcctggggagtacggccgcaaggctaaaactcaaaggaattgacgggggcccgcacaagcggcggagcatgcggattaattcgatgcaacgcgaagaaccttaccaaggcttgacatgttctcgatcgccgtagagatacggtttcccctttggggcgggttcacaggtggtgcatggttgt	2432
Bacteroidetes	Cytophagia	Cytophagales	Cytophagaceae	Adhaeribacter	Cytophagaceae sp.	ccatgccgtaaacgatgattactggctgtttggctttcgggctgagtggctaagggaaaccgctaagtaatccacctggggagtacgccggcaacggtgaaactcaaaggaattgacgggggtccgcacaagcggtggagcatgtggtttaattcgatgatacgcgaggaaccttacctgggctagaatgtgcgtgaagatatcagaaatggtatcgtgtagcaatacacacaaaacaaggtgctgcatggctgt	182
Planctomycetes	Planctomycetia	Planctomycetales	Planctomycetaceae	Gemmata	Planctomycetaceae sp.	cctagccgtaaacgatgagcactggattggagggtcctccatagccttccagtcgcaacgaaagcgttaagtgctccgcctggggagtatggtcgcaaggctgaaactcaaaggaattgacgggggctcacacaagcggtggaggatgtggcttaattcgaggctacgcgaagaaccttatcctagtcttgacatgcacggattaactcctggaaacaggagccaggccttcgggtacaacgtgcacaggtgctgcatggctgt	216
Proteobacteria	Betaproteobacteria	NA	NA	NA	NA	ccacgccgtaaacgatgaatgccagccgttagtgggtttactcactagtggcgcagctaacgctttaagcattccgcctggggagtacggtcgcaagattaaaactcaaaggaattgacggggacccgcacaagcggtggatgatgtggattaattcgatgcaacgcgaaaaaccttacctacccttgacatggctggaatccccgagagattggggagtgctcgaaagagaaccagtacacaggtgctgcatggctgt	11
Proteobacteria	NA	NA	NA	NA	NA	ccatgctgtaaacggtgggcgctaggtgtaggggcctgttatgggtttctgtgtcgtagctaacgcattaagcgccccgcctggggagtacggccgcaaggctaaaactcaaaggaattgacggggacccgcacaagcggtggatgatgtggattaattcgatgcaacgcgaaaaaccttacctacccttgacatggctggaatccccgagagattggggagtgctcgaaagagaaccagtacacaggtgctgcatggctgt	32
Bacteroidetes	Bacteroidia	NA	NA	NA	VC2.1 Bac22 unknown sp.	ccacgccgtaaacgatgatcactcgctgcatgcgataaacggtatgtggccaagcgaaagcgttaagtgatccacctggggaatacgatcgcaaggttgaaactcaaaggaattgacgggggcccgcacaagcggtggagcatgtggtttaattcgatgatacgcgaggaaccttaccaaggcttgaaaggcgtccgacagcccctgaaagggggttttcttcggacgggcgcctaggtgctgcatggctgt	52
Proteobacteria	Alphaproteobacteria	Rhodobacterales	Rhodobacteraceae	Paracoccus	Rhodobacteraceae sp.	ccacgccgtaaacgatgaatgccagtcgtcgggttgcatgcaattcggtgacacacctaacggattaagcattccgcctggggagtacggtcgcaagattaaaactcaaaggaattgacgggggcccgcacaagcggtggagcatgtggtttaattcgaagcaacgcgcagaaccttaccaacccttgacatccccggaccgctggagagattcagcttcctcgtaagaggccgggtgacaggtgctgcatggctgt	204
Bacteroidetes	Bacteroidia	Bacteroidales	Porphyromonadaceae	Proteiniphilum	Porphyromonadaceae sp.	ccacgcagtaaacgatgataactgggcgtatgcgatatacagtatgctcctaagcgaaagcgttaagttatccacctggggagtacgccggcaacggtgaaactcaaaggaattgacgggggcccgcacaagcggaggaacatgtggtttaattcgatgatacgcgaggaaccttacccgggattgaaatgtagatgacaggcggtgaaagctgctctcccttcggggcatctatgtaggtgctgcatggttgt	126
Firmicutes	Bacilli	Lactobacillales	Streptococcaceae	Streptococcus	Streptococcaceae sp.	ccacgccgtaaacgatgagtgctaggtgttaggtcctttccgggacttagtgccgcagctaacgcattaagcactccgcctggggagtacgaccgcaaggttgaaactcaaaggaattgacgggggcccgcacaagcggtggagcatgtggtttaattcgaagcaacgcgaagaaccttaccaggtcttgacatcccgatgcccgctctagagatagagctttacttcggtacatcggtgacaggtggtgcatggttgt	209
Proteobacteria	Betaproteobacteria	Burkholderiales	Oxalobacteraceae	Oxalobacteraceae unknown	Oxalobacteraceae sp.	ccacgccctaaacgatgtctactagttgtcgggttttaattaacttggtaacgcagctaacgcgtgaagtagaccgcctggggagtacggtcgcaagattaaaactcaaaggaattgacggggacccgcacaagcggtggatgatgtggattaattcgatgcaacgcgaaaaaccttacctacccttgacatggaaggaatcctgaagagatttgggagtgcccgaaagggaaccttcacacaggtgctgcatggctgt	41
Actinobacteria	Actinobacteria	Actinomycetales	Propionibacteriaceae	Microlunatus	Propionibacteriaceae sp.	ccacgccgtaaacggtgggtactaggtgtgggtctcattccacgaggtccgtgccgcagctaacgcattaagtaccccgcctggggagtacggccgcaaggctaaaactcaaaggaattgacggggccccgcacaagcggcggagcatgcggattaattcgatgcaacgcgtagaaccttacctgggtttgacatggatcgggagtgctcagagatgggtgtgcctcttttggggtcggttcacaggtggtgcatggctgt	40
Proteobacteria	Alphaproteobacteria	Sphingomonadales	Sphingomonadaceae	Sphingomonas	Sphingomonadaceae sp.	ccacgccgtaaacgatgataactagctgtccgggcacttggtgcttgggtggcgcagctaacgcattaagttatccgcctggggagtacggtcgcaagattaaaactcaaaggaattgacgggggcctgcacaagcggtggagcatgtggtttaattcgaagcaacgcgcagaaccttaccagcctttgacatcccgcgctatcctgagagatcaggggttcccttcggggacgcggtgacaggtgctgcatggctgt	540
Proteobacteria	Gammaproteobacteria	Oceanospirillales	Halomonadaceae	Halomonas	Halomonadaceae sp.	ccacgccgtaaacgatgtcgaccagccgttgggtgcctagcgcactttgtggcgaagttaacgcgataagtcgaccgcctggggagtacggccgcaaggttaaaactcaaatgaattgacgggggcccgcacaagcggtggagcatgtggtttaattcgatgcaacgcgaagaaccttacctactcttgacatccagagaattcgctagagatagcttagtgccttcgggaactctgagacaggtgctgcatggctgt	83
Proteobacteria	Alphaproteobacteria	Sphingomonadales	Sphingomonadaceae	Sphingomonas	Sphingomonadaceae sp.	ccacgccgtaaacgatgataactagctgtccgggttcatggaacttgggtggcgcagctaacgcattaagttatccgcctggggagtacggtcgcaagattaaaactcaaaggaattgacgggggcctgcacaagcggtggagcatgtggtttaattcgaagcaacgcgcagaaccttaccagcgtttgacatcctgatcgcggataccagagatggtttccttcagttcggctggatcagtgacaggtgctgcatggctgt	1493
Bacteroidetes	Sphingobacteriia	Sphingobacteriales	NA	Taibaiella	Chitinophagaceae sp.	ccacgccctaaacgatggatactcgacatttgtgatatactataagtgtctgagcgaaagcattaagtatcccacctgggaagtacgaccgcaaggttgaaactcaaaggaattgacgggggtccgcacaagcggtggagcatgtggtttaattcgatgatacgcgaggaaccttacctgggctagaatgcggtttgaccgtgggtgaaagctcattttgtcgcaagacacagatcgtaaggtgctgcatggctgt	25
Proteobacteria	Gammaproteobacteria	Orbales	Orbaceae	Orbus	Orbaceae sp.	ccacgccgtaaacgatgataactagctgtcggggctcttagagcttcggtggcgcagctaacgcattaagttatccgcctggggagtacggccgcaaggttaaaactcaaatgaattgacgggggcctgcacaagcggtggagcatgtggtttaattcgaagcaacgcgaagaaccttaccaggtcttgacatcctctgacaaccctagagatagggctttcccttcggggacagagtgacaggtggtgcatggttgt	21
Firmicutes	Bacilli	Bacillales	Bacillaceae	Geobacillus	Bacillaceae sp.	ccacgccgtaaacgatgagtgctaagtgttagagggcttccaccctttagtgctgtagctaacgcattaagcactccgcctggggagtacggccgcaaggctgaaactcaaaggaattgacgggggcccgcacaagcggtggagcatgtggtttaattcgaagcaacgcgaagaaccttaccaggtcttgacatccttcgctacctctagagatagagggttccccttcggggggacggagtgacaggtggtgcatggttgt	76
Proteobacteria	Gammaproteobacteria	Xanthomonadales	Xanthomonadaceae	Stenotrophomonas	Xanthomonadaceae sp.	ccacgccctaaacgatgcgaactggatgttggtctcaactcggagatcagtgtcgaagctaacgcgttaagttcgccgcctggggagtacggtcgcaagactgaaactcaaaggaattgacgggggcccgcacaagcggtggatgatgtggattaattcgatgcaacgcgaagaaccttacctggtcttgacatgtacggaatctcttagagataggagagtgccttcgggagccgtaacacaggtgctgcatggctgt	18
Proteobacteria	Alphaproteobacteria	Rhizobiales	Methylobacteriaceae	Methylobacterium	Methylobacteriaceae sp.	ccacgctgtaaacgatgaatgctagccgttggggtgcatgcacctcagtggcgccgctaacgctttaagcattccgcctggggagtacggtcgcaagattaaaactcaaaggaattgacgggggcccgcacaagcggtggagcatgtggtttaattcgaagcaacgcgcagaaccttaccatcccttgacatggcatgcgaaccggagagatccggtgttcccttcggggacgtgcacacaggtgctgcatggctgt	126
Proteobacteria	Alphaproteobacteria	Sphingomonadales	Sphingomonadaceae	Sphingomonas	Sphingomonadaceae sp.	ccacgccgtaaacgatgataactatctgttcgggctcatagagcttgagtggagcagctaacgcattaagttatccgcctggggagtacggtcgcaagattaaaactcaaaggaattgacgggggcctgcacaagcggtggagcatgtggtttaattcgaagcaacgcgcagaaccttaccagcgtttgacatcctgatcgcggattagagagatcttttccttcagttcggctggatcagtgacaggtgctgcatggctgt	197
Proteobacteria	Betaproteobacteria	Burkholderiales	Oxalobacteraceae	Oxalobacteraceae unknown	Oxalobacteraceae sp.	ccacgccctaaacgatgtctactagttgtcgggtcttaattgacttggtaacgcagctaacgcgtgaagtagaccgcctggggagtacggtcgcaagattaaaactcaaaggaattgacggggacccgcacaagcggtggatgatgtggtttaattcgatgcaacgcgaaaaaccttacctacccttgacatgtctggaatcctgaagagatttgggagtgctcgaaagagagccagaacacaggtgctgcatggccgt	27
Actinobacteria	Actinobacteria	Actinomycetales	Propionibacteriaceae	Microlunatus	Propionibacteriaceae sp.	ccacgctgtaaacggtgggtactaggtgtggggtccattccacggattctgtgccgtagctaacgcattaagtaccccgcctggggagtacggccgcaaggctaaaactcaaaggaattgacggggccccgcacaagcggcggagcatgcggattaattcgatgcaacgcgaagaaccttacctgggtttgacatggatcggaagcttccagagatggttgtgcctcttttggggtcggttcacaggtggtgcatggctgt	405
Proteobacteria	Betaproteobacteria	Neisseriales	Neisseriaceae	Neisseria	Neisseriaceae sp.	ccacgccctaaacgatgtcaattagctgttggggtacatgatgccttagtagcgtagctaacgcgtgaaattgaccgcctggggagtacggtcgcaagattaaaactcaaaggaattgacggggacccgcacaagcggtggatgatgtggattaattcgatgcaacgcgaagaaccttacctggtcttgacatgtacggaatctcttagagataggagagtgccttcgggagccgtaacacaggtgctgcatggctgt	154574
Proteobacteria	Betaproteobacteria	Neisseriales	Neisseriaceae	Neisseria	Neisseriaceae sp.	ccacgccgtaaacgatgataactagctgtccgggcacttggtgcttgggtggcgcagctaacgcattaagttatccgcctggggagtacggtcgcaagattaaaactcaaaggaattgacggggacccgcacaagcggtggatgatgtggattaattcgatgcaacgcgaagaaccttacctggtcttgacatgtacggaatctcttagagataggagagtgccttcgggagccgtaacacaggtgctgcatggctgt	34
Proteobacteria	Betaproteobacteria	Burkholderiales	NA	Roseateles	Comamonadaceae sp.	ccacgccctaaacgatgtcaactggttgttgggtcttcactgactcagtaacgaagctaacgcgtgaagttgaccgcctggggagtacggccgcaaggttgaaactcaaaggaattgacggggacccgcacaagcggtggatgatgtggattaattcgatgcaacgcgaagaaccttacctggtcttgacatgtacggaatctcttagagataggagagtgccttcgggagccgtaacacaggtgctgcatggctgt	133
NA	NA	NA	NA	NA	NA	ccatgccgtaaacgatgaatgctaggtgttggagggtttccgcccttcagtgccgcagctaacgcaataagcattccgcctggggagtacgaccgcaaggttgaaactcaaaggaattgacgggggcccgcacaagcggcggagcatgcggattaattcgatgcaacgcgaagaaccttaccaaggcttgacataaccgagaacgctgtagagatacagaactctttggacactcggttacaggtggtgcatggttgt	64
NA	NA	NA	NA	NA	NA	ccacgctgtaaacgatgtcgacttggaggttgtgcccttgaggcgtggcttccggagctaacgcgttaagtcgaccgcctggggagtacggccgcaaggttaaaactcaaatgaattgacgggggcccgcacaagcggtggagcatgtggtttaattcgatgcaacgcgtagaaccttacctgggtttgacatggatcgggagtgctcagagatgggtgtgcctcttttggggtcggttcacaggtggtgcatggctgt	35
Actinobacteria	Actinobacteria	Actinomycetales	Actinomycetaceae	Trueperella	Actinomycetaceae sp.	ccatgctgtaaacgttgggcactaggtgtggggggtctttccgggtcttccgcgccgtagctaacgcattaagtgccccgcctggggagtacggccgcaaggctaaaactcaaaggaattgacgggggcccgcacaagcggcggagcatgcggattaattcgatgcaacgcgaagaaccttaccaaggcttgacatgggccggtggttcccggagacgggagcgtccccttttttgtgggctggttcacaggtggtgcatggttgt	222
Proteobacteria	Betaproteobacteria	Burkholderiales	Burkholderiaceae	Limnobacter	Burkholderiaceae sp.	ccacgccctaaacgatgtcaactagttgttgggtcttcattgacttagtaacgtagctaacgcgtgaagttgaccgcctggggagtacggtcgcaagattaaaactcaaaggaattgacggggacccgcacaagcggtggatgatgtggattaattcgatgcaacgcgaaaaaccttacctacccttgacatgtatggaagtctgccgagaggtggatgtgcccgaaagggagccataacacaggtgctgcatggctgt	284
Proteobacteria	Alphaproteobacteria	Rhizobiales	Hyphomicrobiaceae	Rhodoplanes	Hyphomicrobiaceae sp.	ccacgccgtaaactatgagagctagccgttgggagatttatctctcagtggcgcagctaacgcattaagctctccgcctggggagtacggtcgcaagattaaaactcaaaggaattgacgggggcccgcacaagcagtggagcatgtggtttaattcgaagcaacgcgaagaaccttaccagcccttgacatggcaggacgatttccggagacggatctcttcacttcggtgacctgcacacaggtgctgcatggctgt	191
Gemmatimonadetes	Gemmatimonadetes	Gemmatimonadales	Gemmatimonadaceae	Gemmatimonadaceae unknown	Gemmatimonadaceae sp.	ccacgccgtaaacgatggggactaggtgcttgggggagcgacccctcgagtgccggcgctaacgcattaagtcccccgcctggggagtacgaccgcaaggttgaaactcaaaggaattgacgggggcccgcacaagcggtggagcatgtggtttaattcgacgcaacgcgaagaaccttacccaggcttgacatgtacgagaaagcctctggaaacaggggcccctcttcggagctcgtgcacaggtgctgcatggctgt	127
Actinobacteria	Actinobacteria	Actinomycetales	Micrococcaceae	Micrococcus	Micrococcaceae sp.	ccatgccgtaaacgttgggcactaggtgtggggaacattccacgttttccgcgccgtagctaacgcattaagtgccccgcctggggagtacggccgcaaggctaaaactcaaaggaattgacgggggcccgcacaagcggcggagcatgcggattaattcgatgcaacgcgaagaaccttaccaaggcttgacatacaccggaccgggccagagatggtctttcccccttgtggggctggtgtacaggtggtgcatggttgt	550
NA	NA	NA	NA	NA	NA	ccacgctgtaaacgatgtcgacttggaggttgtgcccttgaggcgtggcttccggagctaacgcgttaagtcgaccgcctggggagtacggccgcaaggttaaaactcaaatgaattgacgggggcccgcacaagcggtggagcatgtggtttaattcgaagcaacgcgcagaaccttaccatcctttgacatggcatgttactgggagagatctcaggtcctcttcggaggcgtgcacacaggtgctgcatggctgt	13
Bacteroidetes	Cytophagia	Cytophagales	Cytophagaceae	Adhaeribacter	Cytophagaceae sp.	ccatgccgtaaacgatgaggactcgctgttggcctgtcaagggtcagcggcttagggaaaccgttaagtcctccacctggggagtacgccggcaacggtgaaactcaaaggaattgacgggggtccgcacaagcggtggagcatgtggtttaattcgatgatacgcgaggaaccttacctgggctaaatcagacaggaatcattcagaaatgggtgagccagcaatggcttgtttgaaggtgctgcatggctgt	107
Proteobacteria	Betaproteobacteria	Burkholderiales	NA	Roseateles	Comamonadaceae sp.	ccacgccctaaacgatgtcaactggttgttgggaattagttttctcagtaacgaagctaacgcgtgaagttgaccgcctggggagtacggccgcaaggttgaaactcaaaggaattgacggggacccgcacaagcggtggatgatgtggtttaattcgatgcaacgcgaaaaaccttacccacctttgacatggcaggaagtttccagagatggattcgtgctcgaaagagaacctgcacacaggtgctgcatggctgt	21536
Firmicutes	Bacilli	Bacillales	Paenibacillaceae	Paenibacillus	Paenibacillaceae sp.	ccacgccgtaaacgatgaatgctaggtgttaggggtttcgatacccttggtgccgaagttaacacaataagcattccgcctggggagtacgctcgcaagagtgaaactcaaaggaattgacggggacccgcacaagcagtggagtatgtggtttaattcgaagcaacgcgaagaaccttaccaggtcttgacatccccctgaatcacctagagataggtgcggccttcgggacaggggagacaggtggtgcatggttgt	157
NA	NA	NA	NA	NA	NA	ccacgccgtaaacgatgagtgctaagtgttggagggtttccgcccttcagtgctgcagctaacgcattaagcactccgcctggggagtacgaccgcaaggttgaaactcaaaggaattgacgggggcccgcacaagcggtggagcatgtggtttaattcgatgatacgcgaggaaccttaccagggcttaaatgtagattgacagacttggaaacaggtttttcttcggacaatttacaaggtgctgcatggttgt	10
Bacteroidetes	Cytophagia	Cytophagales	Cytophagaceae	Adhaeribacter	Cytophagaceae sp.	ccatgccgtaaacgatgattactggctgtttgtgcttcggcatgagtggctaagggaaaccgctaagtaatccacctggggagtacgccggcaacggtgaaactcaaaggaattgacgggggtccgcacaagcggtggagcatgtggtttaattcgatgatacgcgaggaaccttacctgggctagaatgtgcgtgaagggctcagaaatgggtccgtgtagcaatacacacaaaacaaggtgctgcatggctgt	193
Proteobacteria	Gammaproteobacteria	NA	NA	NA	NA	ccacgccgtaaacgatgataactagctgtcggggctcttagagcttcggtggcgcagctaacgcattaagttatccgcctggggagtacggccgcaaggttaaaactcaaatgaattgacgggggcccgcacaagcggtggagcatgtggtttaattcgatgcaacgcgaagaaccttacctactcttgacatccagagaattcgctagagatagcttagtgccttcgggaactctgagacaggtgctgcatggctgt	24
Proteobacteria	NA	NA	NA	NA	NA	ccacgctgtaaacgatgtcaactagccgttgggacactagctgtcttagtggcgcagctaacgcgataagttgaccgcctggggagtacggtcgcaagattaaaactcaaatgaattgacgggggcccgcacaagcggtggagcatgtggtttaattcgaagcaacgcgaagaaccttaccaggtcttgacatcctctgacaaccctagagatagggctttcccttcggggacagagtgacaggtggtgcatggttgt	20
Proteobacteria	NA	NA	NA	NA	NA	ccatgccgtaaacgatgaatgctaggtgttggagggtttccgcccttcagtgccgcagctaacgcaataagcattccgcctggggagtacgaccgcaaggttgaaactcaaaggaattgacggggacccgcacaagcggtggatgatgtggattaattcgatgcaacgcgaaaaaccttacctacccttgacatggtcggaatcctgctgagaggcgggagtgctcgaaagagaaccggcgcacaggtgctgcatggctgt	16
Proteobacteria	Alphaproteobacteria	Sphingomonadales	Sphingomonadaceae	Sphingomonas	Sphingomonadaceae sp.	ccacgccgtaaacgatgataactagctgtccgggcacatggtgcttgggtggcgcagctaacgcattaagttatccgcctggggagtacggtcgcaagattaaaactcaaaggaattgacgggggcctgcacaagcggtggagcatgtggtttaattcgaagcaacgcgcagaaccttaccagcctttgacatcccggtcgcggttatcagagatggtttccttcagttcggctggaccggtgacaggtgctgcatggctgt	197
Proteobacteria	Gammaproteobacteria	Xanthomonadales	NA	Xanthomonadales unknown	Xanthomonadales unknown sp.	ccacgccataaacgatgagaactagacgttgaaggggtaagccctccagtgtcgtagctaacgcgctaagttctccgcctggggagtacggccgcaaggttgaaactcaaaggaattgacggggacccgcacaagcggtggagcatgtggtttaattcgatgcaacgcgaagaaccttacctggtcttgacatcctgggaatcctgtagagatatgggagtgccgcaaggaacccagagacaggtgctgcatggctgt	5919
Proteobacteria	Betaproteobacteria	NA	NA	NA	NA	ccacgccgtaaacgatgaatgccagccgtcgggaagcttgcttttcggtggcgcagctaacgctttaagcattccgcctggggagtacggtcgcaagattaaaactcaaaggaattgacggggacccgcacaagcggtggatgatgtggattaattcgatgcaacgcgaagaaccttacctggtcttgacatgtacggaatctcttagagataggagagtgccttcgggagccgtaacacaggtgctgcatggctgt	10
Cyanobacteria	NA	NA	NA	Chloroplast unknown	Chloroplast unknown sp.	cctagccgtaaacgatggatactaagtgctgtgcgtatcgacccgcgcagtgctgtagctaacgcgttaagtatcccgcctggggagtacgttcgcaagaatgaaactcaaaggaattgacgggggcccgcacaagcggtggagcatgtggttcaattcgatgcaaagcgaagaaccttaccagggcttgacatgccgtgaatcctcccgaaagagaggagtgccttcgggaacgcggacacaggtggtgcatggctgt	994
Actinobacteria	Actinobacteria	Actinomycetales	Nakamurellaceae	Nakamurella	Nakamurellaceae sp.	ccatgccgtaaacgttgggaactaggtgtgggtctcattccacgagatccgtgccgcagctaacgcattaagcgccccgcctggggagtacggccgcaaggctaaaactcaaaggaattgacgggggcccgcacaagcggcggagcatgcggattaattcgatgcaacgcgaagaaccttaccaaggcttgacatgcacgggaaagttccagagatggttcccccgcaaggtccgtgcacaggtggtgcatggttgt	18
Proteobacteria	Gammaproteobacteria	Legionellales	Coxiellaceae	Coxiella	Coxiellaceae sp.	ccacgctgtaaacgatgaaaactagatgttgggtagcttagactattcagtatcgaagctaacgcgataagttttccgcctggggagtacggtcgcaagattaaaactcaaaggaattgacgggggcccgcacaagcggtggagcatgtggtttaattcgatgcaacgcgaagaaccttacctactcttgacatccaaaagatcctgcagagatgcgggagtgccgaaaggaattttgagacaggtgctgcatggctgt	56
Proteobacteria	Gammaproteobacteria	NA	NA	NA	NA	ccacgccctaaacgatgtcaactggttgttgggtcttcactgactcagtaacgaagctaacgcgtgaagttgaccgcctggggagtacggccgcaaggttgaaactcaaatgaattgacgggggcccgcacaagcggtggagcatgtggtttaattcgatgcaacgcgaagaaccttacctactcttgacatccagagaattcgctagagatagcttagtgccttcgggaactctgagacaggtgctgcatggctgt	19
Bacteroidetes	Sphingobacteriia	Sphingobacteriales	Sphingobacteriaceae	Mucilaginibacter	Sphingobacteriaceae sp.	ccacgccctaaacgatgaatactcgatgttggcgatatacagtcagcgtccaagcgaaagcgttaagtattccacctggggagtacggccgcaaggttgaaactcaaaggaattgacgggggcccgcacaagcggaggagcatgtggtttaattcgatgatacgcgaggaaccttacccgggcttgaaagttagtgaatgtaccagagatggtacagtccttcgggacacgaaactaggtgctgcatggctgt	283
Proteobacteria	Betaproteobacteria	Burkholderiales	Oxalobacteraceae	Oxalobacteraceae unknown	Oxalobacteraceae sp.	ccacgccctaaacgatgtctactagttgtcgggtcttaattgacttggtaacgcagctaacgcgtgaagtagaccgcctggggagtacggtcgcaagattaaaactcaaaggaattgacggggacccgcacaagcggtggatgatgtggattaattcgatgcaacgcgaaaaaccttacctacccttgacatggctggaatccccgagagattggggagtgctcgaaagagaaccagtacacaggtgctgcatggctgt	4147
Actinobacteria	Actinobacteria	Solirubrobacterales	NA	NA	NA	ccacgccgtaaacgatggatactaggtgtggggggtgtcgactccctccgtgccgaagctaacgcattaagtatcccgcctggggagtacggccgcaaggctaaaactcaaaggaattgacgggggcccgcacaagcagcggagcatgtggattaattcgacgcaacgcgaagaaccttacctgggcttgacatgtggaggaccggcgtggaaacacgtcttcccttcggggcctcttcacaggtggtgcatggctgt	421
Proteobacteria	Gammaproteobacteria	NA	NA	NA	NA	ccacgccgtaaacgatgaatgccagccgttagtgggtttactcactagtggcgcagctaacgctttaagcattccgcctggggagtacggtcgcaagattaaaactcaaatgaattgacgggggcccgcacaagcggtggagcatgtggtttaattcgatgcaacgcgaagaaccttacctactcttgacatccagagaattcgctagagatagcttagtgccttcgggaactctgagacaggtgctgcatggctgt	25
Actinobacteria	Actinobacteria	Actinomycetales	Corynebacteriaceae	Corynebacterium	Corynebacteriaceae sp.	ccatgccgtaaacggtgggcgctaggtgtgggtttccttccacgggatccgtgccgtagctaacgcattaagcgccccgcctggggagtacggccgcaaggctaaaactcaaaggaattgacgggggcccgcacaagcggcggagcatgtggattaattcgatgcaacgcgaagaaccttacctgggcttgacatgcactggatgcggccagagatggttgttccctttgtggctggtgtgcaggtggtgcatggttgt	1100
Actinobacteria	Actinobacteria	Actinomycetales	Propionibacteriaceae	Microlunatus	Propionibacteriaceae sp.	ccacgccgtaaacggtgggtactaggtgtgggtctcattccacgaggtccgtgccgcagctaacgcattaagtaccccgcctggggagtacggccgcaaggctaaaactcaaaggaattgacggggccccgcacaagcggcggagcatgcggattaattcgatgcaacgcgaagaaccttacctgggtttgacatgtaccggtaacagtcagagatggctgccccctttttgggtcggtatgcaggtggtgcatggctgt	13038
Gemmatimonadetes	Gemmatimonadetes	Gemmatimonadales	Gemmatimonadaceae	Gemmatimonadaceae unknown	Gemmatimonadaceae sp.	ccacgccgtaaacgatgggcactaggtgcttgggggagcgaccccccgagtgccggcgctaacgcattaagtgccccgcctggggagtacgaccgcaaggttgaaactcaaaggaattgacgggggcccgcacaagcggtggagcatgtggtttaattcgacgcaacgcgaagaaccttacctaggcttgacatgtatgggaaagcctctggaaacagaggcccctcttcggagctcatgcacaggtgctgcatggctgt	65
Actinobacteria	NA	NA	NA	NA	NA	ccacgccgtaaacgttgggcgctaggtgtggggaaccttccacgttctccgtgccgcagctaacgcattaagcgccccgcctggggagtacggccgcaaggctaaaactcaaaggaattgacgggggcccgcacaagcggcggagcatgtggcttaattcgacgcaacgcgaagaaccttaccagggtttgacatgtagggaaatctcatagagatatgaggtccgcaagggtcctgcacaggtggtgcatggctgt	261
Proteobacteria	Betaproteobacteria	Hydrogenophilales	Hydrogenophilaceae	Hydrogenophilus	Hydrogenophilaceae sp.	ccacgccctaaacgatgtcaactggttgttgggggagtgaaatcccttagtaacgaagctaacgcgtgaagttgaccgcctggggagtacggtcgcaagattaaaactcaaaggaattgacggggacccgcacaagcggtggatgatgtggattaattcgatgcaacgcgaaaaaccttacctacccttgacatgtccggaatcctgcagagatgcgggagtgcccgaaagggaatcggaacacaggtgctgcatggctgt	102
Firmicutes	Bacilli	Lactobacillales	Streptococcaceae	Streptococcus	Streptococcaceae sp.	ccacgccgtaaacgatgagtgctaggtgttgggtcctttccgggactcagtgccgcagctaacgcattaagcactccgcctggggagtacggccgcaaggctgaaactcaaaggaattgacgggggcccgcacaagcggtggagcatgtggtttaattcgaagcaacgcgaagaaccttaccaggtcttgacatccctctgaccgtcctagagataggatttcccttcggggcagaggagacaggtggtgcatggttgt	7382
Proteobacteria	Alphaproteobacteria	Rhodospirillales	NA	Reyranella	Rhodospirillales Incertae Sedis sp.	ccacgccgtaaacgatgggtgctagacgttggcgagcttgctcgtcagtgtcgcagctaacgcgttaagcaccccgcctggggagtacggccgcaaggttgaaactcaaaggaattgacgggggcccgcacaagcggtggagcatgtggttcaattcgacgcaacgcgaagaaccttaccagcccttgacatgtgactcgccgggagcagagacgctcccttcggttcggccggagtcaacacaggtgctgcatggctgt	1261
Proteobacteria	Gammaproteobacteria	Vibrionales	Vibrionaceae	Photobacterium	Vibrionaceae sp.	ccacgctgtaaacgatgtctacttggaggttgtggccttgagccgtggctttcggagctaacgcgttaagtagaccgcctggggagtacggtcgcaagattaaaactcaaatgaattgacgggggcccgcacaagcggtggagcatgtggtttaattcgatgcaacgcgaagaaccttacctactcttgacatccagagaatctggcggagacgctagagtgccttcgggagctctgagacaggtgctgcatggctgt	503
Firmicutes	Bacilli	Lactobacillales	Carnobacteriaceae	Trichococcus	Carnobacteriaceae sp.	ccacgccgtaaacgatgagtgctaagtgttggagggtttccgcccttcagtgctggagttaacgcattaagcactccgcctggggattacgaccgcaaggttgaaactcaaaagaattgacggggacccgcacaagcggtggagcatgtggtttaattcgaagcaacgcgaagaaccttaccagctcttgacatcttctgccaccttcagagatgaagggttcccttcggggacagaatgacaggtggtgcatggttgt	148
Verrucomicrobia	Verrucomicrobiae	Verrucomicrobiales	Verrucomicrobiaceae	Roseibacillus	Verrucomicrobiaceae sp.	cctggcagtaaacggtgcacgcttggtatggggggaatcgacccctcccgtgccggagctaacgcgttaagcgtgccgcctgggaagtacggtcgcaagattaaaactcaaagaaattgacggggacccgcacaagcggtggagtatgtggcttaattcgatgcaacgcgaagaaccttacctgggcttgacatgcatctctcaaacggtgaaagccgtggataggagcaatcctaaatttgcacaggtgttgcatggctgt	144
NA	NA	NA	NA	NA	Candidate division TM7 unknown sp.	ccacgccgtaaactatggatactagctgttagaggtatcgacccctctagtagcgaagctaacgcgttaagtatcccgcctgtggagtacggtcgcaagactaaaacataaaggaattgacggggacccgcacaagcggtggagcgtgttgtttaattcgatggtaagcgaagaaccttacccaggcttgacatccttggaagcactgcgaaagcagagtgtgccttttggaaccaagtgacaggtgatgcatggccgt	142
Actinobacteria	Actinobacteria	NA	NA	NA	NA	ccatgctgtaaacgttgggcactaggtgtggggacttttgtggtttctgcgccgtagctaacgcattaagtgccccgcctggggagtacggccgcaaggctaaaactcaaaggaattgacggggacccgcacaagcggtggatgatgtggattaattcgatgcaacgcgaagaaccttacctggtcttgacatgtacggaatctcttagagataggagagtgccttcgggagccgtaacacaggtgctgcatggctgt	20
Proteobacteria	Betaproteobacteria	Burkholderiales	Burkholderiaceae	Limnobacter	Burkholderiaceae sp.	ccacgccctaaacgatgtcaactagttgttgggtcttcattgacttagtaacgtagctaacgcgtgaagttgaccgcctggggagtacggtcgcaagattaaaactcaaaggaattgacggggacccgcacaagcggtggatgatgtggattaattcgatgcaacgcgaaaaaccttacctacccttgacatggtcggaaccctgctgaaaggtgggggtgctcgaaagagaaccgatacacaggtgctgcatggctgt	417
Firmicutes	Clostridia	Clostridiales	Clostridiales Family XI. Incertae Sedis	Sedimentibacter	Family XI sp.	ccacgccgtaaacgatgagtgctaagtgttggtctcataagagatcagtgctgcagctaacgcattaagcactccgcctggggagtacgaccgcaaggttgaaactcaaaggaattgacggggacccgcacaagcggtggagcatgtggtttaattcgaagcaacgcgaagaaccttaccaagtcttgacatactgtgaggacacaagagattgtgttgttctgacctttggttagacacagatacaggtggtgcatggttgt	624
Actinobacteria	Actinobacteria	Actinomycetales	Nocardioidaceae	Nocardioides	Nocardioidaceae sp.	ccacaccgtaaacgttgggcgctaggtgtggggcctattccatgggttccgtgccgcagctaacgcattaagcgccccgcctggggagtacggccgcaaggctaaaactcaaaggaattgacgggggcccgcacaagcggcggagcatgcggattaattcgatgcaacgcgaagaaccttacctgggtttgacatatagagaaaactggtagagatatcaggtccgtaagggttctatacaggtggtgcatggctgt	101
Proteobacteria	Alphaproteobacteria	Rhizobiales	Phyllobacteriaceae	Pseudaminobacter	Phyllobacteriaceae sp.	ccacgccgtaaactatgagagctagccgtcggcaagtttacttgtcggtggcgcagctaacgcattaagctctccgcctggggagtacggtcgcaagattaaaactcaaaggaattgacgggggcccgcacaagcggtggagcatgtggtttaattcgaagcaacgcgcagaaccttaccagcccttgacatcccggtcgcggactctggagacagagtccttcagttcggctggaccggtgacaggtgctgcatggctgt	1204
NA	NA	NA	NA	NA	NA	ccacgccgtaaacgatgaatgttagccgtcgggcagtttactgttcggtggcgcagctaacgcattaaacattccgcctggggagtacggtcgcaagattaaaactcaaaggaattgacgggggcccgcacaagcggcggagcatgtggattaattcgatgcaacgcgaagaaccttacctgggcttgacatgcactagatcgctgcagagatgtagtttcccttgtggctggtgtacaggtggtgcatggttgt	14
Firmicutes	Clostridia	Clostridiales	Clostridiales Family XI. Incertae Sedis	Sedimentibacter	Family XI sp.	ccatgctgtaaacgatgagtgctaggtatcggaataattcggtgccgcagttaacacattaagcactccgcctggggagtacgtgcgcaagcatgaaactcaaaggaattgacggggacccgcacaagcagcggagcatgtggtttaattcgaagcaacgcgaagaaccttaccagggcttgacatactgaggaccggtatagagatataccctcttcttcggaagcctcaatacaggtggtgcatggttgt	95
Actinobacteria	Actinobacteria	Actinomycetales	Propionibacteriaceae	Microlunatus	Propionibacteriaceae sp.	ccacgctgtaaacggtgggtactaggtgtggggtccattccacgggttccgtgccgtagctaacgctttaagtaccccgcctggggagtacggccgcaaggctaaaactcaaaggaattgacggggccccgcacaagcggcggagcatgcggattaattcgatgcaacgcgaagaaccttacctggccttgacatgtcgagaactttccagagatggattggtgccttcgggaactcgaacacaggtgctgcatggctgt	10
Proteobacteria	Betaproteobacteria	NA	NA	NA	NA	ccacgccgtaaacgatgattgctagttgtcgggctgcatgcagttcggtgacgcagctaacgcattaagcaatccgcctggggagtacggtcgcaagattaaaactcaaaggaattgacggggacccgcacaagcggtggatgatgtggattaattcgatgcaacgcgaagaaccttacctggtcttgacatgtacggaatctcttagagataggagagtgccttcgggagccgtaacacaggtgctgcatggctgt	12
Actinobacteria	Actinobacteria	Actinomycetales	Corynebacteriaceae	Corynebacterium	Corynebacteriaceae sp.	ccatgccgtaaacgttgggaactagatgtgggggccattccacggtctccgtgtcgcagctaacgcattaagttccccgcctggggagtacggccgcaaggctaaaactcaaaggaattgacgggggcccgcacaagcggcggagcatgtggattaattcgatgcaacgcgaagaaccttacctgggcttgacatatgccggatcggcgcagagatgcgttttcccttgtggtcggtatacaggtggtgcatggttgt	11
Firmicutes	Clostridia	Clostridiales	Lachnospiraceae	Incertae Sedis	Peptostreptococcaceae sp.	ccacgccgtaaacgatgagtactagctgtcggaggttacccccttcggtggcgcagctaacgcattaagtactccgcctgggaagtacgctcgcaagagtgaaactcaaaggaattgacggggacccgcacaagtagcggagcatgtggtttaattcgaagcaacgcgaagaaccttacctaagcttgacatccttttgaccgatgcctaatcgtatctttcccttcggggacagaagtgacaggtggtgcatggttgt	2044
NA	NA	NA	NA	NA	Candidate division TM7 unknown sp.	ccacgccgtaaacgatggatgctagctgttagaagtatcgacccttctagtagcgaagctaacgcgttaagcatcccgcctgtggagtacgagcgcaagcttaaaacataaaggaattgacggggacccgcacaagcggtggagcgtgttgtttaattcgatgataagcgaagaaccttacccaggcttgacatccttggaagttctgcgaaagcagagtgtgccttcgggaaccaagtgacaggtgttgcatggccgt	1364
Firmicutes	Bacilli	Bacillales	Planococcaceae	Filibacter	Planococcaceae sp.	ccacgccgtaaacgatgagtgctaagtgttagggggtttccgccccttagtgctgcagctaacgcattaagcactccgcctggggagtacgaccgcaaggttgaaactcaaaggaattgacggggacccgcacaagcggtggagcatgtggtttaattcgaagcaacgcgaagaaccttaccaggtcttgacatccctctgaccgtcctagagataggactttccttcgggacagaggtgacaggtggtgcatggttgt	13
Proteobacteria	Deltaproteobacteria	Myxococcales	Kofleriaceae	Haliangium	Haliangiaceae sp.	ccacgccgtaaacgatgagtgctaggtgctatgggtattgacccctgtggtgccgcagctaacgcgttaagcactccgcctggggagtacggccgcaaggctaaaactcaaaggaattgacgggggcccgcacaagcggtggagcatgtggttcaattcgacgcaacgcgcagaaccttacctgggttaaatccattcgaacttggcagagatgtcttggtgcccttcggggagcgaatgagaaggtgctgcatggctgt	88
Proteobacteria	Alphaproteobacteria	Caulobacterales	Caulobacteraceae	Brevundimonas	Caulobacteraceae sp.	ccacgccgtaaacgatgattgctagttgttgggttgtttacaactcggtgacgcagctaacgcattaagcaatccgcctggggagtacggtcgcaagattaaaactcaaaggaattgacgggggcccgcacaagcggtggagcatgtggtttaattcgaagcaacgcgcagaaccttaccaccttttgacatgcctggaccgcctcagagatgaggctttctcttcggagactaggacacaggtgctgcatggctgt	1524
Proteobacteria	Gammaproteobacteria	Alteromonadales	Shewanellaceae	Shewanella	Shewanellaceae sp.	ccacgccgtaaacgatgtctactcggagtttggtgtcttgaacactgggctctcaagctaacgcattaagtagaccgcctggggagtacggccgcaaggttaaaactcaaatgaattgacgggggcccgcacaagcggtggagcatgtggtttaattcgatgcaacgcgaagaaccttacctactcttgacatccacagaacttttcagagatgaattggtgccttcgggaactgtgagacaggtgctgcatggctgt	224
Armatimonadetes	Armatimonadia	Armatimonadales	NA	Armatimonadales unknown	Armatimonadales unknown sp.	ccacgccctaaacgatgaatgctaggtgttagtggtatcgaccccactagtgccgcagctaacgcaataagcattccgcctggggagtacggccgcaaggttgaaactcaaaggaattgacggggacccgcacaagcggtggagcatgtgcattaatacgtcactaaccgtagaaccttaccagggtttgacatctctggaccgtccgtgaaagcggattttcctcgcaagaggaccggaagacaggtgttgcatggctgt	86
Actinobacteria	Actinobacteria	Actinomycetales	Propionibacteriaceae	Microlunatus	Propionibacteriaceae sp.	ccacgctgtaaacggtgggtactaggtgtggggtccattccacggattccgtgccgtagctaacgcattaagtaccccgcctggggagtacggccgcaaggctaaaactcaaaggaattgacggggccccgcacaagcggcggagcatgcggattaattcgatgcaacgcgaagaaccttacctgggtttgacatggaccggaagcattcagagatgggtgtgcctccttgtggggtcggttcacaggtggtgcatggctgt	490
Acidobacteria	Acidobacteriia	NA	NA	NA	Subgroup 5 unknown sp.	cctagccctaaacgatggatacttgctgtgagggggattgaaaccccttgtggcgaagctaacgcattaagtatcccgcctggggagtacggtcgcaaggctgaaactcaaaggaattgacgggggcccgcacaagcggtggagtatgtggtttaattcgacgcaacgcgaagaaccttacctgggctcgaacggctagtgacaggagatgaaagtttcttttcccgcaagggacactagtcgaggtgctgcatggctgt	13
Proteobacteria	NA	NA	NA	NA	NA	ccacgccctaaacgatgtcaattagctgttggggtacatgatgccttagtagcgtagctaacgcgtgaaattgaccgcctggggagtacggtcgcaagattaaaactcaaaggaattgacggggccccgcacaagcggcggagcatgcggattaattcgatgcaacgcgaagaaccttacctgggtttgacatgtaccggtaacagtcagagatggctgccccctttttgggtcggtatgcaggtggtgcatggctgt	20
Planctomycetes	Planctomycetia	Planctomycetales	Planctomycetaceae	Gemmata	Planctomycetaceae sp.	cctagccctaaacgatgggtactaggttgtggactaacatgggttcacagccgaagcaaaagtgttaagtaccccgcctggggagtatggtcgcaaggctgaaactcaaaggaattgacgggggctcacacaagcggtggagcatgtggcttaattcgaggctacgcgaagaaccttatcctgggcttgacatgtgcgaaagcggtagcaagtaggggacggaaacgcacccccaacggtatccaatccggaagctactacaggtgctgcatggctgt	21
Actinobacteria	Actinobacteria	Actinomycetales	Cellulomonadaceae	Oerskovia	Cellulomonadaceae sp.	ccatgccgtaaacgttgggcactaggtgtggggctcgttccacgagttccgtgccgcagctaacgcattaagtgccccgcctggggagtacggccgcaaggctaaaactcaaaggaattgacgggggcccgcacaagcggcggagcatgcggattaattcgatgcaacgcgaagaaccttaccaaggcttgacatataccgaaaactcgtagagatacggggtccgcaagggcggtatacaggtggtgcatggttgt	166
NA	NA	NA	NA	NA	Candidate division TM7 unknown sp.	ccacgccctaaactatggatgctagctgttagaggaatcgacccctttagtagcgaagctaacgcgttaagcatcccgcctgtggagtacgagcgcaagcttaaaacataaaggaattgacggggacccgcacaagcggtggagcgtgttgtttaattcgatggtaagcgaagaaccttaccagggtttgacatcctgcgaagtttgtcgaaagatagatgtgccttcgggagcgcagtgacaggtgctgcatggccgt	140
Proteobacteria	Alphaproteobacteria	Rhizobiales	Xanthobacteraceae	Xanthobacter	Xanthobacteraceae sp.	ccacgccgtaaacgatggatgctagccgttggggagcttgctcttcagtggcgcagctaacgcattaagcatcccgcctggggagtacggtcgcaagattaaaactcaaaggaattgacgggggcccgcacaagcggtggagcatgtggtttaattcgaagcaacgcgcagaaccttaccagcctttgacatggcaggacgatttccagagatggatctcttccagcaatggacctgcacacaggtgctgcatggctgt	118
NA	NA	NA	NA	NA	NA	ccacgccgtaaacgatgaatgctaggtgttggagggtttccgcccttcagtgccgcagctaacgcaataagcattccgcctggggagtacgaccgcaaggttgaaactcaaaggaattgacgggggcccgcacaagcggcggagcatgcggattaattcgatgcaacgcgaagaaccttaccaaggcttgacatatacgagaacgctgtagagatacagaactctttggacactcgtatacaggtggtgcatggttgt	24
Firmicutes	Clostridia	Clostridiales	Clostridiales Family XI. Incertae Sedis	Sedimentibacter	Family XI sp.	ccacgccgtaaacgatgagtgttaggtgtctggagtcaaatctgggtgccgtaagctaacgcattaaacactccgcctggggagtacgcacgcaagtgtgaaactcaaaggaattgacggggacccgcacaagcagcggagcatgtggtttaattcgacgcaacgcgaagaaccttaccaagtcttgacatattacggaagaagttagagataacttcctacatcttcggatgactgtaatacaggtggtgcatggttgt	521
Actinobacteria	NA	NA	NA	NA	NA	ccacgccgtaaacgatgaatgctaggtgttggagggtttccgcccttcagtgccgcagctaacgcaataagcattccgcctggggagtacgaccgcaaggttgaaactcaaaggaattgacgggggcccgcacaagcggcggagcatgcggattaattcgatgcaacgcgaagaaccttacctgggtttgacatacaccctgccgctccagagatggggcttcttttgggggtgtacaggtggtgcatggctgt	10
Proteobacteria	Deltaproteobacteria	Myxococcales	NA	NA	NA	ccacgccgtaaactatgcacacaagctgtagtgggattttactcctgctgtggcgaagctaacgcaattagtgtgccgcctggggagtacggtcgcaagactaaaactcaaaggaattgacgggggcccgcacaagcggtggattatgtggtttaattcgaagcaacgcgcagaaccttacctaggcttgacatcccacgacatccgtagaaatacggctttgtagcaatacacgtggagacaggtgctgcatggctgt	894
Bacteroidetes	Cytophagia	Cytophagales	Cytophagaceae	Adhaeribacter	Cytophagaceae sp.	ccacgccgtaaacgatgaggactcgctgccggccccttggggtcggtggcccagggaaaccgttaagtcctccacctggggagtacgccggcaacggtgaaactcaaaggaattgacgggggtccgcacaagcggtggagcatgtggtttaattcgatgatacgcgaggaaccttacccgggctaaatcacactagacgtatccagaaatgggtattccagcaatggctggtgtgaaggtgctgcatggctgt	38
Proteobacteria	Betaproteobacteria	Burkholderiales	NA	Roseateles	Comamonadaceae sp.	ccacgccctaaacgatgtcaactggttgttgggtcttcactgactcagtaacgaagctaacgcgtgaagttgaccgcctggggagtacggccgcaaggttgaaactcaaaggaattgacggggacccgcacaagcggtggatgatgtggtttaattcgatgcaacgcgaaaaaccttacctacccttgacatgtctggaatcctgaagagatttgggagtgctcgaaagagagccagaacacaggtgctgcatggccgt	74
Bacteroidetes	Sphingobacteriia	Sphingobacteriales	NA	NA	AKYH767 sp.	ccacgccctaaacgatgatcactcgatgtgtgcgatacactgtacgcgtctgagcgaaagcattaagtgatccacctggggagtacgaccgcaaggttgaaactcaaaggaattgacgggggcccgcacaagcggaggagcatgtggtttaattcgatgatacgcgaggaaccttaccagggcttgaaagttaaggaatgatgtagaaatatgtcagtcagcaatgacctaaaactaggtgctgcatggctgt	52
Firmicutes	Clostridia	Clostridiales	Clostridiales Family XI. Incertae Sedis	Sedimentibacter	Family XI sp.	ccacgccgtaaacgatgagtgttaggtgtctggagtaaatctgggtgccgcagctaacgcattaaacactccgcctggggagtacgcacgcaagtgtgaaactcaaaggaattgacggggacccgcacaagcagcggagcatgtggtttaattcgaagcaacgcgaagaaccttaccaagtcttgacatattttggaagcacttagagataagtgcctatatcttcggataactgaaatacaggtggtgcatggttgt	136
Proteobacteria	Betaproteobacteria	Nitrosomonadales	Nitrosomonadaceae	Nitrosomonas	Nitrosomonadaceae sp.	ccacgccctaaacgatgtcaactagttgttgggggccttaccgcccttagtaacgcagctaacgcgtgaagttgaccgcctggggagtacggtcgcaagattaaaactcaaaggaattgacgggggcccgcacaagcggtggatgatgtggattaattcgatgcaacgcgaaaaaccttacctacccttgacatgtacggaagtccgatgaaagttggatgtgctcgaaagagagccgtaacacaggtgctgcatggctgt	36
NA	NA	NA	NA	NA	NA	ccacgccctaaacgatgtcaactggttgttgggagggtttcttctcagtaacgtagctaacgcgtgaagttgaccgcctggggagtacggccgcaaggttgaaactcaaaggaattgacgggggcccgcacaagcggcggagcatgcggattaattcgatgcaacgcgaagaaccttaccaaggcttgacatatacgagaacgggcgagagatcgtcaactctttggacactcgtaaacaggtggtgcatggttgt	29
Actinobacteria	Actinobacteria	Actinomycetales	Microbacteriaceae	Mycetocola	Microbacteriaceae sp.	ccactccgtaaacgttgggaactagttgtgggggcctttctacggtctccgtgacgcagctaacgcattaagttccccgcctggggagtacggccgcaaggctaaaactcaaaggaattgacggggacccgcacaagcggcggagcatgcggattaattcgatgcaacgcgaagaaccttaccaaggcttgacatataccggaaacggctggaaacagtcgcccccttgtggtcggtatacaggtggtgcatggttgt	607
Chlamydiae	Chlamydiia	Chlamydiales	NA	NA	NA	ccttgccttaaacgatgcatactaggtgtaggagggctcaaccccctctgtaccggagctaacgcattaagtatgccgcctggggagtacgctcgcaagggtgaaactcaaaagaattgacgggggcccgcacaagcagtggagcatgtggtttaattcgatgctacgcgaagaaccttacctgggctcgaaatgtagaggacggcatcagagaagatgcttcccgaaagggtctctatataggtgctgcatggctgt	144
Proteobacteria	Deltaproteobacteria	Myxococcales	NA	Myxococcales unknown	Myxococcales unknown sp.	ccacgccgtaaacgatgagtgctaggtgtcacgagctttgaccctcgtggtgccgaagctaacgcgttaagcactccgcctggggagtacggccgcaaggctaaaactcaaaggaattgacgggggcccgcacaagcggtggagcatgtggtttaattcgacgcaacgcgcaaaaccttacctgggctagaaatcacaggaatctggtcgaaagatcggggtgcccttcggggaacctgtggttaggtgctgcatggctgt	225
Proteobacteria	Epsilonproteobacteria	Campylobacterales	Campylobacteraceae	Campylobacter	Campylobacteraceae sp.	ccacgccctaaacgatgtacactagttgttgctatgctcgacatagcagtaatgcagttaacacattaagtgtaccgcctggggagtacggtcgcaagattaaaactcaaaggaatagacggggacccgcacaagcggtggagcatgtggtttaattcgacgatacgcgaagaaccttacctggtcttgacatagtaagaaccatttagagatagatgggtgtctgcttgcagaaacttatatacaggtgctgcacggctgt	752
Proteobacteria	Alphaproteobacteria	Rhodobacterales	Rhodobacteraceae	Paracoccus	Rhodobacteraceae sp.	ccacgccgtaaacgatgaatgccagtcgtcgggtagcatgctattcggtgacacacctaacggattaagcattccgcctggggagtacggccgcaaggttaaaactcaaaggaattgacgggggcccgcacaagcggtggagcatgtggtttaattcgaagcaacgcgcagaaccttaccaacccttgacatgggtatcgcgggaccggagacggtcctttcagttcggctggataccacacaggtgctgcatggctgt	288
Actinobacteria	Actinobacteria	Actinomycetales	Corynebacteriaceae	Corynebacterium	Corynebacteriaceae sp.	ccatgctgtaaacggtgggcgttaggtgtggggactgtttttggtttctgtgccgtagctaacgcattaagcgccccgcctggggagtacggccgcaaggctaaaactcaaaggaattgacgggggcccgcacaagcggcggagcatgtggattaattcgatgcaacgcgaagaaccttacctgggtttgacatgcaccagacggttgtagagatacgtacctccctttgtggttggtgtgcaggtggtgcatggttgt	580
Proteobacteria	Alphaproteobacteria	Rickettsiales	NA	mitochondria unknown	mitochondria sp.	ccatgccgtaagcgatgagtgttcgtccttggtctgcctgcctactaggtaggattaggatcaggggcccagctaacgcgtgaaacactccgcctggggagtacggtcgcaagactgaaactcaaaggaattgacgggggcctgcacaagcggtggagcatgtggtttaattcgatacaacgcgcagaaccttaccagcccttgacatatgaacaagtgtgcctgtccttaacgggatggtgcgaaaattcatacaggtgctgcatggctgt	2421
Fusobacteria	Fusobacteriia	Fusobacteriales	Leptotrichiaceae	Streptobacillus	Leptotrichiaceae sp.	cctagctgtaaacgatgatcactgggtgtggggggtcgaacccctgtgccgaagttaatgcgataagtgatccgcctggggagtacgttcgcaagaatgaaactcaaaggaattgacggggacccgcacaagtggtggagcatgtggtttaattcgacgcaacgcgaggaaccttaccagttcttgacatcctctaaacattctggagacagagtggtgctccttcgggagaatagagtgacaggtggtgcatggctgt	26310
Actinobacteria	Actinobacteria	Actinomycetales	Nocardioidaceae	Nocardioides	Nocardioidaceae sp.	ccacaccgtaaacgttgggcgctaggtgtggggtccattccacggattccgtgccgcagctaacgcattaagcgccccgcctggggagtacggccgcaaggctaaaactcaaaggaattgacgggggcccgcacaagcggcggagcatgcggattaattcgatgcaacgcgaagaaccttacctgggtttgacatatgccggaaagctctagagatagagccccttttgtcggtatacaggtggtgcatggctgt	2802
Bacteroidetes	Cytophagia	Cytophagales	Cytophagaceae	Adhaeribacter	Cytophagaceae sp.	ccacgccgtaaacgatggatactcgctgcgagctaaagattgttcgtggcttagggaaaccgataagtatcccacctggggagtacgctcgcaagagtgaaactcaaaggaattgacgggggcccgcacaagtggtggagcatgtggtttaattcgatgatacgcgaggaaccttacctaggctagaatgcgcgtgaccggctcagagatgagcttttccttcgggacacaaagcaaggtgctgcatggccgt	728
Actinobacteria	Actinobacteria	Actinomycetales	Frankiaceae	Frankia	Frankiaceae sp.	ccacgccgtaaacggtgggcgctaggtgtgggcaacattccacgttgtctgtgccgcagctaacgcattaagcgccccgcctggggagtacggccgcaaggctaaaactcaaaggaattgacgggggcccgcacaagcggcggagcatgtggcttaattcgatgcaacgcgaagaaccttacctgggtttgacatgcagggaaatctcgtagagatacggggtccgcaagggccttgcacaggtggtgcatggctgt	5165
NA	NA	NA	NA	NA	NA	ccacgccgtaaacgatgagtgctaagtgttggagggtttccgcccttcagtgctgcagctaacgcattaagcactccgcctggggagtacgaccgcaaggttgaaactcaaaggaattgacgggggcccgcacaagcggtggagcatgtggtttaattcgatgatacgcgaggaaccttaccaagacttaaatgggaaatgaccggtttagaaatagacctttcgcaagacatttttcaaggtgctgcatggttgt	38
Actinobacteria	Actinobacteria	Actinomycetales	NA	NA	NA	ccacaccgtaaacgatgaacactaggtgttaggaggtttccgcctcttagtgccgaagctaacgcattaagtgttccgcctggggagtacgaccgcaaggttgaaactcaaaggaattgacgggggcccgcacaagcggcggagcatgtggattaattcgatgcaacgcgaagaaccttacctgggcttgacatacaccagattgctgcagagatgtagtgtcccttgtggttggtgtacaggtggtgcatggttgt	64
Bacteroidetes	Sphingobacteriia	Sphingobacteriales	Sphingobacteriaceae	Mucilaginibacter	Sphingobacteriaceae sp.	ccacgccctaaacgatgaatactcgatgttggcgatatacggtcagcgtctaagcgaaagcgttaagtattccacctggggagtacgcccgcaagggtgaaactcaaaggaattgacgggggcccgcacaagcggaggagcatgtggtttaattcgatgatacgcgaggaaccttacccgggcttgaaagttagtgaatgagacagagacgtctcagtccttcgggacacgaaactaggtgctgcatggctgt	1564
Proteobacteria	Gammaproteobacteria	NA	NA	NA	NA	ccacgccctaaacgatgtcaattagctgttggggtacatgatgccttagtagcgtagctaacgcgtgaaattgaccgcctggggagtacggtcgcaagattaaaactcaaatgaattgacgggggcccgcacaagcggtggagcatgtggtttaattcgatgcaacgcgaagaaccttacctactcttgacatccagagaattcgctagagatagcttagtgccttcgggaactctgagacaggtgctgcatggctgt	88
Proteobacteria	Deltaproteobacteria	Myxococcales	Polyangiaceae	Sorangium	Polyangiaceae sp.	ccacgccgtaaacgatgggtgctaggtgtcactggcattgactccggtggtgccgtagctaacgcattaagcaccccgcctgggaagtacggccgcaaggctaaaactcaaaggaattgacgggggcccgcacaagcggtggagcatgtggtttaattcgacgcaacgcgaagaaccttacctgggctagaaaatgcagaaacctggtagaagtatcggggtgctcttcggagaatctgtagttaggtgctgcatggctgt	56
Planctomycetes	Planctomycetia	Planctomycetales	Planctomycetaceae	Gemmata	Planctomycetaceae sp.	cctagccgtaaactatgagcacttgattggagggtcctccatagccttccagtcgtagcgaaagtgttaagtgctccgcctggggagtatggtcgcaaggctgaaactcaaagaaattgacgggggctcacacaagcggtggaggatgtggcttaattcgaggctacgcgaagaaccttatcctagtcttgacatgcacggattaactcttggaaacaggagccaggccttcgggtacaacgtgcacaggtgctgcatggctgt	177
NA	NA	NA	NA	NA	NA	ccacgctgtaaacgatgtcgacttggaggttgtgcccttgaggcgtggcttccggagctaacgcgttaagtcgaccgcctggggagtacggccgcaaggttaaaactcaaatgaattgacgggggcccgcacaagcggtggagcatgtggtttaattcgatgcaacgcgaaaaaccttacctacccttgacatgtctggaatcctgaagagatttgggagtgctcgaaagagagccagaacacaggtgctgcatggccgt	70
Proteobacteria	Gammaproteobacteria	Enterobacteriales	Enterobacteriaceae	NA	Enterobacteriaceae sp.	ccacgctgtaaacgatgtcgacttggaggttgtgcccttgaggcgtggcttccggagctaacgcgttaagtcgaccgcctggggagtacggccgcaaggttaaaactcaaatgaattgacgggggcccgcacaagcggtggagcatgtggtttaattcgaagcaacgcgaagaaccttaccaggccttgacatccaatgaactttctagagatagattggtgccttcgggaacattgagacaggtgctgcatggctgt	51
Proteobacteria	Gammaproteobacteria	NA	NA	NA	NA	ccacgctgtaaacgatggatgctagccgttggggagcttgctcttcagtggcgcagctaacgctttaagcatcccgcctggggagtacggtcgcaagattaaaactcaaaggaattgacgggggcccgcacaagcggtggagcatgtggtttaattcgatgcaacgcgaagaaccttacctactcttgacatccagagaattcgctagagatagcttagtgccttcgggaactctgagacaggtgctgcatggctgt	15
Proteobacteria	Gammaproteobacteria	Xanthomonadales	NA	NA	NA	ccacgctgtaaacgatgagaacttgacgttggtttgcctagcaaatcggtgtcgtagctaacgcgataagttctccgcctggggagtacggccgcaaggttgaaactcaaaggaattgacgggggcccgcacaagcggtggagtatgtggtttaattcgatgcaacgcgaagaaccttacctggtcttgacatgtccggaatcctgcagagatgcgggagtgccttcgggaatcggaacacaggtgctgcatggctgt	416
Proteobacteria	Alphaproteobacteria	Rhizobiales	NA	NA	NA	ccacgccgtaaacgatgaatgccagccgttgggtgatttatcactgagtggcgcagctaacgctttgagcattccgcctggggagtacggtcgcaagattaaaactcaaaggaattgacgggggcccgcacaagcggtggagcatgtggtttaattcgaagcaacgcgcagaaccttaccagcctttgacatggcgggacggtccagagagatttggatcttcacttcggtgacccgcgcacaggtgctgcatggctgt	660
Actinobacteria	Actinobacteria	Actinomycetales	Corynebacteriaceae	Corynebacterium	Corynebacteriaceae sp.	ccatgccgtaaacggtgggcgctaggtgtgagtcccttccacggggttcgtgccgtagctaacgcattaagcgccccgcctggggagtacggccgcaaggctaaaactcaaaggaattgacgggggcccgcacaagcggcggagcatgtggattaattcgatgcaacgcgaagaaccttacctgggcttgacatacaccggatcgctgcagagatgtagtttcccttgtggctggtgtacaggtggtgcatggttgt	910
Proteobacteria	Betaproteobacteria	Burkholderiales	Oxalobacteraceae	Oxalobacteraceae unknown	Oxalobacteraceae sp.	ccacgccctaaacgatgtctactagttgttgggtcttaattgacttagtaacgcagctaacgcgtgaagtagaccgcctggggagtacggtcgcaagattaaaactcaaaggaattgacggggacccgcacaagcggtggatgatgtggattaattcgatgcaacgcgaaaaaccttacctacccttgacatgtacagaatgccgaagagatttggcggtgctcgcaagagaactgtaacacaggtgctgcatggctgt	45
NA	NA	NA	NA	NA	NA	ccacgctgtaaacgatgtcgacttggaggttgtgcccttgaggcgtggcttccggagctaacgcgttaagtcgaccgcctggggagtacggccgcaaggttaaaactcaaatgaattgacgggggcccgcacaagcggtggagcatgtggtttaattcgatgcaacgcgaagaaccttacctggtcttgacatgtacggaatctcttagagataggagagtgccttcgggagccgtaacacaggtgctgcatggctgt	245
Acidobacteria	Acidobacteriia	Acidobacteriales	Acidobacteriaceae	Terriglobus	Acidobacteriaceae (Subgroup 1) sp.	cctagccctaaacgatgactgcttggtgtgacgggtacccaatcccgccgtgccgtagctaacgcgttaagcagtccgcctggggagtacggtcgcaaggctgaaactcaaaggaattgacgggggcccgcacaagcggtggagcatgtggtttaattcgacgcaacgcgaagaaccttacctgggctcgaaatgtgcacgaccggggtagaaatatcccttcccagcaatgggcgtgtatataggtgctgcatggctgt	58
Proteobacteria	Gammaproteobacteria	Vibrionales	Vibrionaceae	Photobacterium	Vibrionaceae sp.	ccacgccgtaaacgatgtctacttggaggttgtggccttgagccgtggctttcggagctaacgcgttaagtagaccgcctggggagtacggtcgcaagattaaaactcaaatgaattgacgggggcccgcacaagcggtggagcatgtggtttaattcgatgcaacgcgaagaaccttacctactcttgacatccagagaactttccagagatggattggtgccttcgggaactctgagacaggtgctgcatggctgt	12729
Proteobacteria	Alphaproteobacteria	Rhizobiales	Phyllobacteriaceae	Pseudaminobacter	Phyllobacteriaceae sp.	ccacgccgtaaacgatggaagccagctgtcggcaagtttacttgtcggtggcgcagctaacgcattaagcttcccgcctggggagtacggtcgcaagattaaaactcaaaggaattgacgggggcccgcacaagcggtggagcatgtggtttaattcgaagcaacgcgcagaaccttaccagcccttgacatcccggtcgcgggtacgagagatcgtatccttcagttcggctggaccggtgacaggtgctgcatggctgt	381
Firmicutes	Bacilli	NA	NA	NA	NA	ccatgccgtaaacgatgaatgctaggtgttggagggtttccgcccttcagtgccgcagctaacgcaataagcattccgcctggggagtacgaccgcaaggttgaaactcaaaggaattgacgggggcccgcacaagcggtggagcatgtggtttaattcgatgcaacgcgaagaaccttacctggtcttgacatagtgagaatcctgcagagatgcgggagtgccttcgggaattcacatacaggtgctgcatggctgt	15
Proteobacteria	Betaproteobacteria	Burkholderiales	NA	Roseateles	Comamonadaceae sp.	ccacgccctaaacgatgtcaactggttgttggacggcttgctgttcagtaacgaagctaacgcgtgaagttgaccgcctggggagtacggccgcaaggttgaaactcaaaggaattgacggggacccgcacaagcggtggatgatgtggtttaattcgatgcaacgcgaaaaaccttacctacccttgacatgctaggaattctgcagagatgtggaagtgctcgaaagagaacctagacacaggtgctgcatggccgt	4404
Firmicutes	Bacilli	Lactobacillales	Carnobacteriaceae	Trichococcus	Carnobacteriaceae sp.	ccacgccgtaaacgatgagtgctaagtgttagggggtttccgccccttagtgctggagttaacgcattaagcactccgcctggggagtacgaccgcaaggttgaaactcaaaggaattgacggggacccgcacaagcggtggagcatgtggtttaattcgaagcaacgcgaagaaccttaccagctcttgacatcatctgaccactctagagatagagctttcccttcggggacagatagacaggtggtgcatggttgt	1601
Actinobacteria	Actinobacteria	Actinomycetales	NA	NA	NA	ccatgctgtaaacggtgggcgctaggtgtggggactttccatggtttccgtgtcgtagctaacgcgttaagcgccccgcctggggagtacggccgcaaggctaaaactcaaaggaattgacgggggcccgcacaagcggcggagcatgtggattaattcgatgcaacgcgaagaaccttacctgggtttgacatgcactagattaggcgagagatcgtctgtccctttgtggctggtgtgcaggtggtgcatggttgt	150
NA	NA	NA	NA	NA	NA	ccacgctgtaaacgatgtcgacttggaggttgtgcccttgaggcgtggcttccggagctaacgcgttaagtcgaccgcctggggagtacggccgcaaggttaaaactcaaatgaattgacgggggcccgcacaagcggtggagcatgtggtttaattcgatgcaacgcgaaaaaccttacccacctttgacatgtacggaagttaccagagatggtttcgtgctcgaaagagaaccgtaacacaggtgctgcatggctgt	25
Firmicutes	Bacilli	Lactobacillales	Streptococcaceae	Streptococcus	Streptococcaceae sp.	ccacgccgtaaacgatgagtgctagatgtgggaagctataagttttccgtatcgcagctaacgcaataagcactccgcctggggagtacgaccgcaaggttgaaactcaaaggaattgacgggggcccgcacaagcggtggagcatgtggtttaattcgaagcaacgcgaagaaccttaccaggtcttgacatactgatgctatccttagagataaggagttccttcgggacatcggatacaggtggtgcatggttgt	121
Proteobacteria	Alphaproteobacteria	Caulobacterales	Caulobacteraceae	Brevundimonas	Caulobacteraceae sp.	ccacgctgtaaacgatgagtgctagttgtcggcatgcatgcatgtcggtgacgcagctaacgcattaagcactccgcctggggagtacggtcgcaagattaaaactcaaaggaattgacgggggcccgcacaagcggtggagcatgtggtttaattcgaagcaacgcgcagaaccttaccaccttttgacatgccttgatcgctggagagatccagttttcccttcggggacagggacacaggtgctgcatggctgt	258
Bacteroidetes	NA	NA	NA	NA	NA	ccacgccctaaacgatgaatactcgctgttagcgatatacagttagcggctaagcgaaagcgttaagtattccacctggggagtacgcccgcaagggtgaaactcaaaggaattgacgggggcccgcacaagcggtggagcatgtggtttaattcgaagcaacgcgaagaaccttaccaggtcttgacatcttttgaccacctaagagattaggttttcccttcggggacaaaatgacaggtggtgcatggctgt	20
Proteobacteria	Gammaproteobacteria	Oceanospirillales	Oceanospirillaceae	Pseudospirillum	Oceanospirillaceae sp.	ccacgccgtaaacgatgtcaactagccgtcggtgaccttagtgtcattggtggcgcagctaacgcgataagttgaccgcctggggagtacggtcgcaagattaaaactcaaatgaattgacgggggcccgcacaagcggtggagcatgtggtttaattcgacgcaacgcgaagaaccttaccaggtcttgacatccagagaagtcgctagagatagcttcgtgccttcgggaactctgagacaggtgctgcatggctgt	59
Actinobacteria	Actinobacteria	Actinomycetales	Actinomycetaceae	Trueperella	Actinomycetaceae sp.	ccatgctgtaaacgttgggcactaggtgtggggacttttgtggtttctgcgccgtagctaacgcattaagtgccccgcctggggagtacggccgcaaggctaaaactcaaaggaattgacgggggcccgcacaagcggcggagcatgcggattaattcgatgcaacgcgaagaaccttaccaaggcttgacatgcaccggaacactgcagagatgtggtggtcttcggactggtgtgcaggtggtgcatggttgt	16360
NA	NA	NA	NA	NA	NA	ccacgccctaaacgatgtcaattagctgttggggtacatgatgccttagtagcgtagctaacgcgtgaaattgaccgcctggggagtacggtcgcaagattaaaactcaaaggaattgacgggggcccgcacaagcggtggagcatgtggtttaattcgacgcaacgcgcagaaccttaccagcccttgacatcccggtcgcggactccagagacggagttcttcagttcggctggaccggagacaggtgctgcatggctgt	16
Proteobacteria	Alphaproteobacteria	NA	NA	NA	NA	ccacgccgtaaacgatgtgtgctagttatcgggcagcttgctgttcggtgacgccgctaacgcattaagcacaccgcctggggagtacggtcgcaagattaaaactcaaaggaattgacgggggcccgcacaagcggtggagtatgttgtttaattcgaagcaacgcgaagaaccttaccaacctttgacatgccctctatgttttccagagatggattacttcagttcggctgggaggagcacaggtgctgcatggctgt	93
Proteobacteria	Deltaproteobacteria	Myxococcales	NA	NA	NA	ccacgccgtaaacgatggacactagccgttcgaagcattaaccctttgagtggcaaagctaacgcattaagtgtcccgcctgggaagtacggtcgcaagactaaaactcaaaggaattgacgggggcccgcacaagcggtggagtatgtggtttaattcgacgcaacgcgcagaaccttacctggtcttgacatcgcgagatctccgcagagatgtggatttgccttcgggcactcgtagacaggtgctgcatggctgt	178
Actinobacteria	Actinobacteria	Acidimicrobiales	Acidimicrobiaceae	NA	Acidimicrobiaceae sp.	ccacgccgtaaacgttgggcactaggtgtgggtctcaaccaacgagatccgcgccgtcgctaacgcattaagtgccccgcctggggagtacggtcgcaagactaaaactcaaaggaattgacgggggcccgcacaagcagcggagcgtgttgcttaattcgatgttacgcgaagaaccttacctgggtttgacatgtagggaaaagctctggagacagggtgtcctaacgggccctacacaggtggtgcatggctgt	281
Actinobacteria	Actinobacteria	Acidimicrobiales	Acidimicrobiaceae	NA	Acidimicrobiaceae sp.	ccatgccgtaaacgttgggcactaggtgtgggtctcaaccaacgagatccgcgccgtcgctaacgcattaagtgccccgcctggggagtacggtcgcaagactaaaactcaaaggaattgacgggggcccgcacaagcagcggagcgtgttgcttaattcgatgcaacgcgaagaaccttacctgggtttgacatgtaccgaaaagctctagagatagggtgtccttcggggcggtacacaggtggtgcatggctgt	472
Proteobacteria	Deltaproteobacteria	Bdellovibrionales	Bacteriovoracaceae	Peredibacter	Bacteriovoracaceae sp.	ccacgccgtaaacgatgaatactagttattgggggtattgactccttcagtgacgcagctaacgcattaagtattccgcctggggagtacggtcgcaagactaaaactcaaacaaattgacgggggcccgcacaagcggtggattatgtggtttaattcgaagcaacgcgcagaaccttacctaggcttgaactcctacgaatccggagtaatgttcggagtgtccgcaaggaaatgtagtgagaggtgctgcatggctgt	279
Actinobacteria	Actinobacteria	Gaiellales	NA	Gaiellales unknown	Gaiellales unknown sp.	ccacgccgtaaacgatgggcgctaggtgtgggaggtgtcaactccttccgtgccgaagctaacgcattaagcgccccgcctggggagtacggtcgcaagactaaaactcaaaggaattgacgggggcccgcacaagcagcggagcatgttgtttaattcgaagcgacgcgaagaaccttacctaggcttgacataaatttgtaaggcgtggaaacacgtcccctcttcggagcagatttacaggtggtgcatggctgt	96
Bacteroidetes	Flavobacteriia	Flavobacteriales	Flavobacteriaceae	Cloacibacterium	Flavobacteriaceae sp.	ccacgccgtaaacgatggatactagctgttgggttgcaagactcagtggctaagcgaaagtgataagtatcccacctggggagtacgaacgcaagtttgaaactcaaaggaattgacgggggcccgcacaagcggtggagcatgtggtttaattcgatgatacgcgaggaaccttaccaaggcttaaatgtagattgaccggtttggaaacagacttttcgcaagacaatttacaaggtgctgcatggttgt	1048
Actinobacteria	Actinobacteria	Actinomycetales	Corynebacteriaceae	Corynebacterium	Corynebacteriaceae sp.	ccatgccgtaaacggtgggcgctaggtgtagggggcttccacgtcttctgtgccgtagctaacgcattaagcgccccgcctggggagtacggccgcaaggctaaaactcaaaggaattgacgggggcccgcacaagcggcggagcatgtggattaattcgatgcaacgcgaagaaccttacctgggcttgacatatagcggatcgctgcagagatgtagtttccctttgtggtcgttatacaggtggtgcatggttgt	289
Proteobacteria	Gammaproteobacteria	NA	NA	NA	NA	ccacgccgtaaacgatgattgctagttgtcgggatgcatgcatttcggtgacgcagctaacgcattaagcaatccgcctggggagtacggtcgcaagattaaaactcaaaggaattgacgggggcccgcacaagcggtggagcatgtggtttaattcgatgcaacgcgaagaaccttacctactcttgacatccagagaattcgctagagatagcttagtgccttcgggaactctgagacaggtgctgcatggctgt	14
Proteobacteria	Betaproteobacteria	Burkholderiales	NA	Roseateles	Comamonadaceae sp.	ccacgccctaaacgatgtcaactggttgttggtccttcactggatcagtaacgtagctaacgcgtgaagttgaccgcctggggagtacggccgcaaggttgaaactcaaaggaattgacggggacccgcacaagcggtggatgatgtggtttaattcgatgcaacgcgaaaaaccttacctacccttgacatgcctggaaccctgcagagatgtgggggtgctcgaaagagagccaggacacaggtgctgcatggccgt	3653
Proteobacteria	Betaproteobacteria	NA	NA	NA	NA	ccacgccctaaacgatgtcaattagctgttggggtacatgatgccttagtagcgtagctaacgcgtgaaattgaccgcctggggagtacggtcgcaagattaaaactcaaaggaattgacggggacccgcacaagcggtggatgatgtggattaattcgatgcaacgcgaagaaccttacctactcttgacatccagagaattcgctagagatagcttagtgccttcgggaactctgagacaggtgctgcatggctgt	31
Proteobacteria	Alphaproteobacteria	Rickettsiales	NA	mitochondria unknown	mitochondria sp.	ctatgccgtaaacgatgagtgttcgtccttggtctgcgctgtatgcaaaacggctgatcaggggcccagctaacgcgttaaacactccgcctggggagtacggccgcaaggctgaaactcaaaggaattgacgggggcctgcacaagcggtggagcatgtggtttaattcgatacaacgcgcaaaaccttaccagcccttgacatatgaataagtttgcttgtccttaatgggacggtacgaaaatttctacaggtgctgcatggctgt	226
Firmicutes	NA	NA	NA	NA	NA	ccatgccgtaaacgttgggaactagatgtagggcctgttccacgggttctgtgtcgtagctaacgcattaagttccccgcctggggagtacggccgcaaggctaaaactcaaaggaattgacgggggcccgcacaagcggtggagcatgtggtttaattcgaagcaacgcgaagaaccttaccaggtcttgacatcctctgacaaccctagagatagggctttcccttcggggacagagtgacaggtggtgcatggttgt	148
Proteobacteria	Alphaproteobacteria	Rhodobacterales	Rhodobacteraceae	Paracoccus	Rhodobacteraceae sp.	ccacgccgtaaacgatggaagctagccgtcagggtgcatgcatcttggtggcgcagttaacgcattaagcttcccgcctggggagtacggtcgcaagattaaaactcaaaggaattgacgggggcccgcacaagcggtggagcatgtggtttaattcgaagcaacgcgcagaaccttaccagctcttgacatttggtgctaccacgggagaccgtgggttcccttgggggacgccaggacaggtgctgcatggctgt	1959
Proteobacteria	Alphaproteobacteria	Rhodobacterales	Rhodobacteraceae	Paracoccus	Rhodobacteraceae sp.	ccacgccgtaaacgatgaatgccagtcgtcgggtagcatgctattcggtgacacacctaacggattaagcattccgcctggggagtacggtcgcaagattaaaactcaaaggaattgacgggggcccgcacaagcggtggagcatgtggtttaattcgaagcaacgcgcagaaccttaccaacccttgacatcgtaggacaactccagagatggagctttctcgtaagagacctatagacaggtgctgcatggctgt	344
Proteobacteria	Betaproteobacteria	Burkholderiales	NA	Roseateles	Comamonadaceae sp.	ccacgccctaaacgatgtcaactggttgttgggtcttcactgactcagtaacgaagctaacgcgtgaagttgaccgcctggggagtacggccgcaaggttgaaactcaaaggaattgacggggacccgcacaagcggtggatgatgtggtttaattcgatgcaacgcgaaaaaccttacccacctttgacatgtacggaagttaccagagatggtttcgtgctcgaaagagaaccgtaacacaggtgctgcatggctgt	17809
Actinobacteria	Actinobacteria	Actinomycetales	Corynebacteriaceae	Corynebacterium	Corynebacteriaceae sp.	ccatgccgtaaacggtgggcgctaggtgtaggggccttttggggtttctgtgccgtagctaacgcattaagcgccccgcctggggagtacggccgcaaggctaaaactcaaaggaattgacgggggcccgcacaagcggcggagcatgtggattaattcgatgcaacgcgaagaaccttacctgggcttgacatacaccagatcgctgcagagatgtagtttcccttgtggctggtgtacaggtggtgcatggctgt	96
Actinobacteria	Actinobacteria	Actinomycetales	Corynebacteriaceae	Corynebacterium	Corynebacteriaceae sp.	ccacgccgtaaacggtgggcgctaggtgtgggcaacattccacgttgtctgtgccgcagctaacgcattaagcgccccgcctggggagtacggccgcaaggctaaaactcaaaggaattgacgggggcccgcacaagcggcggagcatgtggattaattcgatgcaacgcgaagaaccttacctgggcttgacatgcactagatcgctgcagagatgtagtttcccttgtggctggtgtacaggtggtgcatggttgt	31
Proteobacteria	NA	NA	NA	NA	NA	ccacgccctaaacgatgtcaactggttgttgggtcttcactgactcagtaacgaagctaacgcgtgaagttgaccgcctggggagtacggccgcaaggttgaaactcaaaggaattgacggggacccgcacaagcggtggatgatgtggtttaattcgatgcaacgcgaagaaccttacctactcttgacatccagagaattcgctagagatagcttagtgccttcgggaactctgagacaggtgctgcatggctgt	28
Bacteroidetes	Flavobacteriia	Flavobacteriales	Cryomorphaceae	Crocinitomix	Cryomorphaceae sp.	ccacgctgtaaacgatgattactcgttttcggcgatacacagtcggagactaagcgaaagtgataagtaatccacctggggagtacgatcgcaaggttgaaactcaaaggaattgacgggggcccgcacaagcggtggagcatgtggtttaattcgatgatacgcgaggaaccttaccagggcttaaatgcaagttgcatgatgtggaaacatgtcagtcttcggacaatttgcaaggtgctgcatggctgt	47
Actinobacteria	Actinobacteria	Actinomycetales	NA	NA	NA	ccacgccgtaaacgatgaatgctaggtgttggagggtttccgcccttcagtgccgcagctaacgcaataagcattccgcctggggagtacgaccgcaaggttgaaactcaaaggaattgacgggggcccgcacaagcggcggagcatgtggattaattcgatgcaacgcgaagaaccttacctgggcttgacatacaccagatcgccgtagagatacggtttccctttgtggttggtgtacaggtggtgcatggttgt	10
Bacteroidetes	Bacteroidia	Bacteroidales	Porphyromonadaceae	Proteiniphilum	Porphyromonadaceae sp.	ccacgcagtaaacgatgattactgggcgtatgcgatacaatgtatgctcctgagcgaaagcgttaagtaatccacctggggagtacgccggcaacggtgaaactcaaaggaattgacgggggcccgcacaagcggaggaacatgtggtttaattcgatgatacgcgaggaaccttacccgggattgaaatgtagacgataggggatgaaagtccttttcccttcggggcgtctatgtaggtgctgcatggttgt	2100
Bacteroidetes	Sphingobacteriia	Sphingobacteriales	Sphingobacteriaceae	Mucilaginibacter	Sphingobacteriaceae sp.	ccacgccctaaacgatgaatactcgctgttagcgatatacagttagcggctaagcgaaagcgttaagtattccacctggggagtacgcccgcaagggtgaaactcaaaggaattgacgggggcccgcacaagcggaggagcatgtggtttaattcgatgatacgcgaggaaccttacccgggcttgaaagttagtgaatgatctagagatagatcagtgagcaatcacacgaaactaggtgctgcatggctgt	1947
NA	NA	NA	NA	NA	NA	ccacgccgtaaacgatgtcgacttggaggttgtgcccttgaggcgtggcttccggagctaacgcgttaagtcgaccgcctggggagtacggccgcaaggttaaaactcaaatgaattgacgggggcccgcacaagcggtggagcatgtggtttaattcgatgcaacgcgaagaaccttacctactcttgacatccagagaacttagcagagatgctttggtgccttcgggaactctgagacaggtgctgcatggctgt	5039
Proteobacteria	Alphaproteobacteria	Rhizobiales	NA	NA	NA	ccacgccttaaacgatgaatgccagccgttaggtagtttactactgagtggcgcagctaacgctttgagcattccgcctggggagtacggtcgcaagattaaaactcaaaggaattgacgggggcccgcacaagcggtggagcatgtggtttaattcgaagcaacgcgcagaaccttaccagcctttgacatggcaggacggccgggagagattccggttttcacttcggtgacctgcacacaggtgctgcatggctgt	172
Proteobacteria	NA	NA	NA	NA	NA	ccacgccgtaaacgatgataactagctgtcggggctcttagagcttcggtggcgcagctaacgcattaagttatccgcctggggagtacggccgcaaggttaaaactcaaatgaattgacgggggcctgcacaagcggtggagcatgtggtttaattcgaagcaacgcgcagaaccttaccagcgtttgacatgtccggacgatttcgggagaccgatctcttcccttcggggactggaacacaggtgctgcatggctgt	10208
Proteobacteria	Gammaproteobacteria	Oceanospirillales	Oceanospirillaceae	Pseudospirillum	Oceanospirillaceae sp.	ccacgccgtaaacgatgtcaactagccgttgggagtcttgaactcttagtggcgcagctaacgcattaagttgaccgcctggggagtacggccgcaaggttaaaactcaaatgaattgacgggggcccgcacaagcggtggagcatgtggtttaattcgatgcaacgcgaagaaccttacctactcttgacatccagagaattcgctagagatagcttagtgccttcgggaactctgagacaggtgctgcatggctgt	20
Bacteroidetes	NA	Bacteroidetes Order II. Incertae sedis	Rhodothermaceae	Rubrivirga	Rhodothermaceae sp.	ccacactgtaaacgatggatactcggtgtcgccttcttatgagggcggtgcctaagctaacgcgataagtatcccacctggggagtacgctcgcaagagtgaaactcaaaggaattgacgggggcccgcacaagcggtggagcatgtggattaattcgatgcaacgcgaagaaccttacctaggctcgaacactaccggacaactcctgaaagggagccttcttcggactggtagtgaggtgctgcatggctgt	103
Proteobacteria	Alphaproteobacteria	Rhodobacterales	Rhodobacteraceae	Paracoccus	Rhodobacteraceae sp.	ccacgccgtaaacgatgaatgccagacgtcgggcagcatgctgttcggtgtcacacctaacggattaagcattccgcctggggagtacggtcgcaagattaaaactcaaaggaattgacgggggcccgcacaagcggtggagcatgtggtttaattcgaagcaacgcgcagaaccttaccaacccttgacatcctaggacagctccagagatggagtcttctcgtaagagacctagtgacaggtgctgcatggctgt	111
Proteobacteria	Gammaproteobacteria	NA	NA	NA	NA	ccacgccctaaacgatgtcaattagctgttggggtacatgatgccttagtagcgtagctaacgcgtgaaattgaccgcctggggagtacggtcgcaagattaaaactcaaatgaattgacgggggcccgcacaagcggtggagcatgtggtttaattcgatgcaacgcgaagaaccttacctactcttgacatcctgcgaattcggtagagataccttagtgccttcgggaacgcagagacaggtgctgcatggctgt	26
Proteobacteria	Alphaproteobacteria	Rhizobiales	Methylobacteriaceae	Methylobacterium	Methylobacteriaceae sp.	ccacgccgtaaacgatgaatgccagccgttgggcagcttgctgctcagtggcgcagctaacgctttaagcattccgcctggggagtacggtcgcaagattaaaactcaaaggaattgacgggggcccgcacaagcggtggagcatgtggtttaattcgaagcaacgcgcagaaccttaccagcctttgacatgtcccgtgtgggttctggagacaggacccttcagttcggctggcgggaacacaggtgctgcatggctgt	70
Actinobacteria	Actinobacteria	Actinomycetales	Microbacteriaceae	Mycetocola	Microbacteriaceae sp.	ccatgccgtaaacgttgggaactagatgtggggaccattccacggtctccgtgtcgtagctaacgcattaagttccccgcctggggagtacggccgcaaggctaaaactcaaaggaattgacgggggcccgcacaagcggcggagcatgcggattaattcgatgcaacgcgaagaaccttaccaaggcttgacatatacgagaacgcgctggagacagcgaactctttggacactcgtatacaggtggtgcatggttgt	639
Acidobacteria	Acidobacteriia	Acidobacteriales	Acidobacteriaceae	Terriglobus	Acidobacteriaceae (Subgroup 1) sp.	cctagccctaaacgatgactgcttgatgtggcgggtacccaatcccgccgtgtcgaagctaacgcgataagcagtccgcctggggagtacggtcgcaaggctgaaactcaaaggaattgacgggggcccgcacaagcggtggagcatgtggtttaattcgacgcaacgcgaagaaccttacctgggctcgaaatgtacaggaatccagtagaaatattggcgcccagcaatgggcctgtatataggtgctgcatggctgt	65
NA	NA	NA	NA	NA	NA	ccatgccgtaaacgatgtctactagccgttggggcctttgaggctttagtggcgcagctaacgcgataagtagaccgcctggggagtacggtcgcaagactaaaactcaaatgaattgacgggggcccgcacaagcggtggagcatgtggtttaattcgatgcaacgcgtagaaccttacctgggtttgacatggatcgggagtgctcagagatgggtgtgcctcttttggggtcggttcacaggtggtgcatggctgt	10
Firmicutes	Clostridia	Clostridiales	Lachnospiraceae	Incertae Sedis	Peptostreptococcaceae sp.	ccacgctgtaaacgatgagtactaggtgtcggctgtcaaaggtcggtgccggagttaacacattaagtactccgcctgggaagtacgctcgcaagagtgaaactcaaaggaattgacggggacccgcacaagcagcggagcatgtggtttaattcgaagcaacgcgaagaaccttacctaggcttgacatccctttgaaattcccttaatcgggaacctcccttcggggacaaaggtgacaggtggtgcatggttgt	370
Planctomycetes	Phycisphaerae	NA	NA	NA	WD2101 soil group unknown sp.	cctggccctaaacaatgtccactagagtgtggcacctctgacggtgtcatgctcgaaacgaaagcgttaagtggaccgcctgggaagtacggtcgcaaggctaaaactcaaaggaattgacgggggctcacacaagcggtggagcatgtggtttaattcgaagcaacgcgcagaaccttacctgggtttgaaattctaggattatcttggtgaaagccgagtaggcccttcggggtacaactagaacaggtgctgcatggctgt	29
Actinobacteria	NA	NA	NA	NA	NA	ccacgccgtaaacgatgagtgctaagtgttggagggtttccgcccttcagtgctgcagctaacgcattaagcactccgcctggggagtacgaccgcaaggttgaaactcaaaggaattgacgggggcccgcacaagcggcggagcatgtggattaattcgatgcaacgcgaagaaccttacctgggtttgacatgcaccggacgcgtccagagatgggcgttcccttgtggtcggtgtgcaggtggtgcatggctgt	18
Firmicutes	NA	NA	NA	NA	OPB54 unknown sp.	cctggctgtaaacgatgggtactaggtgttgggggtatcgacccctccagtgccgcagttaacgcaataagtaccccgcctggggagtacggccgcaaggttgaaactcaaaggaattgacgggggcccgcacaagcggtggagcatgtggtttaattcgaagcaacgcgaagaaccttaccagggcttgacatcccgtgccattctgtgaaagcaggagttcccttcggggacgcggagacaggtggtgcatggctgt	88
Proteobacteria	Gammaproteobacteria	Legionellales	Coxiellaceae	Coxiella	Coxiellaceae sp.	ccacgctgtaaacgatgagaactagatgttggcaggcttgacctgttagtatcgaagctaacgcgataagttctccgcctggggagtacggccgcaaggttaaaactcaaaggaattgacgggggcccgcacaagcggtggagcatgtggtttaattcgatgcaacgcgaagaaccttacctacccttgacatccatagaattttgcagagatgcgaaagtgccgaaaggaactgtgagacaggtgctgcatggctgt	374
Proteobacteria	Alphaproteobacteria	Sphingomonadales	Sphingomonadaceae	Sphingomonas	Sphingomonadaceae sp.	ccacgccgtaaacgatgataactagctgtcagggcacatggtgttttggtggcgcagctaacgcattaagttatccgcctggggagtacggtcgcaagattaaaactcaaaggaattgacgggggcctgcacaagcggtggagcatgtggtttaattcgaagcaacgcgcagaaccttaccaacgtttgacatccctatcgcggatcgtggagacactttccttcagttcggctggataggtgacaggtgctgcatggctgt	58
Actinobacteria	NA	NA	NA	NA	NA	ccatgccgtaaacggtgggcgctaggtgtgggtttccttccacgggatccgtgccgtagctaacgcattaagcgccccgcctggggagtacggccgcaaggctaaaactcaaaggaattgacgggggcccgcacaagcggcggagcatgtggattaattcgaagatacgcgaagaaccttacctgggcttgatatcctaagaaccttatagagatatgagggtgctagcttgctagaacttagagacaggtgctgcacggctgt	25
Firmicutes	Clostridia	Clostridiales	Clostridiales Family XI. Incertae Sedis	Sedimentibacter	Family XI sp.	ccacgctgtaaacgatgagtgttaggttcttggaataatctgggagccgcagctaacgcattaaacactccgcctggggagtacgcacgcaagtgtgaaactcaaaggaattgacggggacccgcacaagcagcggagcatgtggtttaattcgacgcaacgcgaagaaccttaccaagtcttgacatatttcggagggagttagagataattccttacgacttcggtcgactgaaatacaggtggtgcatggttgt	125
Proteobacteria	Betaproteobacteria	NA	NA	NA	NA	ccacgccgtaaacgatgagtgctaagtgttggagggtttccgcccttcagtgctgcagctaacgcattaagcactccgcctggggagtacgaccgcaaggttgaaactcaaaggaattgacggggacccgcacaagcggtggatgatgtggtttaattcgatgcaacgcgaaaaaccttacctacccttgacatgcctggaaccctgcagagatgtgggggtgctcgaaagagagccaggacacaggtgctgcatggccgt	12
Cyanobacteria	NA	NA	NA	Chloroplast unknown	Chloroplast unknown sp.	cctagccgtaaacgatggaaactaagtattgattttcttttagaaacgcagtactgtagctaacgcgttaagtttcccgcctggggagtatgctcgcaagagtgaaactcaaagaaattgacgggggcccgcacaagcggtggagcatgtggtttaattcgatgcaacgcgaagaaccttaccggggattgacatactgcgcattttttggaaacgaaaaagttcaaacgcagatacaggtggtgcatggctgt	52
Bacteroidetes	Flavobacteriia	Flavobacteriales	Flavobacteriaceae	Cloacibacterium	Flavobacteriaceae sp.	ccacgccgtaaacgatgctaactcgtttttggattttcggattcagagaccaagcgaaagtgataagttagccacctggggagtacgatcgcaagattgaaactcaaaggaattgacgggggcccgcacaagcggtggattatgtggtttaattcgatgatacgcgaggaaccttaccaagacttaaatgggaattgacagatctggaaacagattctccttcgggcaattttcaaggtgctgcatggttgt	108
Acidobacteria	Acidobacteriia	NA	NA	NA	Subgroup 6 unknown sp.	cctggccctaaacgatgaatgcttggtgtggcgggtatcgatccctgccgtgccgaagctaacgcattaagcattccgcctggggagtacggtcgcaaggctgaaactcaaaggaattgacgggggcccgcacaagcggtggagcatgtggttcaattcgacgcaacgcgaagaaccttacccaggcttgaacagcgagtgaccacttccgaaaggaagcttccgcaaggacactcgtagaggtgctgcatggctgt	157
Actinobacteria	Actinobacteria	Acidimicrobiales	Acidimicrobiaceae	NA	Acidimicrobiaceae sp.	ccacgccgtaaacgttgggcactaggtgtgggctcttaccaacggagtccgtgccgtagctaacgcattaagtgccccgcctggggagtacggccgcaaggctaaaactcaaaggaattgacgggggcccgcacaagcggcggagcatgttgcttaattcgatgcaacgcgaagaaccttacctgggtttgacatgtagggaaaagccgtggagacacggtgtccttcggggccttacacaggtggtgcatggctgt	26
Proteobacteria	Alphaproteobacteria	Rhizobiales	Rhizobiaceae	Ensifer	Rhizobiaceae sp.	ccacgccgtaaacgatgaatgttagccgtcgggcagtctactgttcggtggcgcagctaacgcattaaacattccgcctggggagtacggtcgcaagattaaaactcaaaggaattgacgggggcccgcacaagcggtggagcatgtggtttaattcgaagcaacgcgcagaaccttaccagcccttgacatggcggttatggacagtggagacattgtccttcagttaggctggaccgcacacaggtgctgcatggctgt	51
Bacteroidetes	Cytophagia	Cytophagales	Cytophagaceae	Adhaeribacter	Cytophagaceae sp.	ccatgccgtaaacgatgattactgactgtgtgcccttcggggtgcgtggttaagcgaaagcgttaagtaatccacctggggagtacgccggcaacggtgaaactcaaaggaattgacgggggtccgcacaagcggtggagcatgtggtttaattcgatgatacgcgaggaaccttacccggattagaatgcgcgtgaagatatcagagatggtatcgtctagcaatagacacaaagcaaggtgctgcatggctgt	201
Proteobacteria	Betaproteobacteria	Burkholderiales	Oxalobacteraceae	Oxalobacteraceae unknown	Oxalobacteraceae sp.	ccacgccctaaacgatgtctactagttgtcgggtcttaattgacttggtaacgcagctaacgcgtgaagtagaccgcctggggagtacggtcgcaagattaaaactcaaaggaattgacggggacccgcacaagcggtggatgatgtggattaattcgatgcaacgcgaaaaaccttacctacccttgacatggaaggaatcccgaagagatttgggagtgctcgaaagagaacctttacacaggtgctgcatggctgt	317
Bacteroidetes	Flavobacteriia	Flavobacteriales	Flavobacteriaceae	Cloacibacterium	Flavobacteriaceae sp.	ccacgccgtaaacgatgctaactcgtttttggattttcggattcagagaccaagcgaaagtgataagttagccacctggggagtacgtccgcaaggatgaaactcaaaggaattgacgggggcccgcacaagcggtggattatgtggtttaattcgatgatacgcgaggaaccttaccaagacttaaatgggaaatgacaggtttagaaatagacccttcttcggacatttttcaaggtgctgcatggttgt	271
Proteobacteria	Betaproteobacteria	Burkholderiales	NA	Roseateles	Comamonadaceae sp.	ccacgccctaaacgatgtcaattagctgttggggtacatgatgccttagtagcgtagctaacgcgtgaaattgaccgcctggggagtacggtcgcaagattaaaactcaaaggaattgacggggacccgcacaagcggtggatgatgtggtttaattcgatgcaacgcgaaaaaccttacccacctttgacatgtacggaagttaccagagatggtttcgtgctcgaaagagaaccgtaacacaggtgctgcatggctgt	55
Firmicutes	Clostridia	Clostridiales	Lachnospiraceae	Incertae Sedis	Peptostreptococcaceae sp.	ccacgccgtaaacgatgaatgctaggtgttggagggtttccgcccttcagtgccgcagctaacgcaataagcattccgcctggggagtacgaccgcaaggttgaaactcaaaggaattgacggggacccgcacaagtagcggagcatgtggtttaattcgaagcaacgcgaagaaccttacctaggcttgacatccttctgaccgaggactaatctcctctttccctccggggacagaagtgacaggtggtgcatggttgt	19
Proteobacteria	Alphaproteobacteria	Sphingomonadales	Erythrobacteraceae	Erythrobacter	Erythrobacteraceae sp.	ccacgccgtaaacgatgagaactagctgttcgggctcatagagcttgagtggcgcagctaacgcattaagttctccgcctggggagtacggtcgcaagattaaaactcaaaggaattgacgggggcctgcacaagcggtggagcatgtggtttaattcgaagcaacgcgcagaaccttaccagcctttgacatcctaggacggcttctggagacagattccttcccttcggggacctagtgacaggtgctgcatggctgt	92
Proteobacteria	Gammaproteobacteria	Legionellales	Legionellaceae	Legionella	Legionellaceae sp.	ccacgctgtaaacgatgtcaactagctgttgggtatatgaatatactaagtggcgcagcaaacgcgataagttgaccgcctggggagtacggtcgcaagattaaaactcaaaggaattgacgggggcccgcacaagcggtggagcatgtggtttaattcgatgcaacgcgaagaaccttacctacccttgacatacagtgaattttgcagagatgtagaagtgccttagggaacactgatacaggtgctgcatggctgt	218
Bacteroidetes	Sphingobacteriia	Sphingobacteriales	NA	Taibaiella	Chitinophagaceae sp.	ccacgccctaaacgatgattactcgacgttggcgatacactgatcagcgtccaagcgaaagcattaagtaatccacctgggaagtacgttcgcaagaatgaaactcaaaggaattgacgggggtccgcacaagcggtggagcatgtggtttaattcgatgatacgcgaggaaccttacctgggctagaatgcagtctgaccggtggtgaaagccactctcctagcaataggcagattgtaaggtgctgcatggccgt	141
Proteobacteria	Betaproteobacteria	Burkholderiales	NA	Roseateles	Comamonadaceae sp.	ccacgccctaaacgatgtcaactggttgttgggaattcactttctcagtaacgaagctaacgcgtgaagttgaccgcctggggagtacggccgcaaggttgaaactcaaaggaattgacggggacccgcacaagcggtggatgatgtggtttaattcgatgcaacgcgaaaaaccttacccacctttgacatgtacggaatttgccagagatggcttagtgctcgaaagagaaccgtaacacaggtgctgcatggctgt	63
Proteobacteria	Betaproteobacteria	Burkholderiales	NA	NA	NA	ccacgccctaaacgatgtcaactggttgttgggaattcattttctcagtaacgaagctaacgcgtgaagttgaccgcctggggagtacggccgcaaggttgaaactcaaaggaattgacggggacccgcacaagcggtggatgatgtggtttaattcgatgcaacgcgaaaaaccttacccacctttgacatgtacggaagtttctagagatagattcgtgctcgaaagagaaccgtaacacaggtgctgcatggctgt	99
Planctomycetes	Planctomycetia	Planctomycetales	Planctomycetaceae	Gemmata	Planctomycetaceae sp.	cctggccctaaacgttgggtactaggttgtggactagacatgggttcacagccgaagcaaaagtgttaagtaccccgcctggggagtatggtcgcaaggctgaaactcaaaggaattgacgggggctcacacaagcggtggagcatgtggctcaattcgaggctacgcgaagaaccttatcctgggcttgacatgtgcgaaagcggcaggaagtagtgtgcggaaacgttacacgaacggtatccaacccggaacctgctacaggtgctgcatggctgt	62
Proteobacteria	Alphaproteobacteria	Rhizobiales	Bradyrhizobiaceae	Bradyrhizobium	Bradyrhizobiaceae sp.	ccacgctgtaaacgatgaatgccagccgttggggagtttactcttcagtggcgcagttaacgctttaagcattccgcctggggagtacggtcgcaagattaaaactcaaaggaattgacgggggcccgcacaagcggtggagcatgtggtttaattcgacgcaacgcgcagaaccttaccagcccttgacatcccggtcgcggtttccagagatggattccttcagttcggctggaccggagacaggtgctgcatggctgt	3381
Actinobacteria	Actinobacteria	Rubrobacterales	Rubrobacteraceae	Rubrobacter	Rubrobacteriaceae sp.	cctagccgtaaacgatgaacactaggtgtggggggagtcgaatccctctgtgccgcagctaacgcgttaagtgttccgcctggggagtacggccgcaaggctaaaactcaaaagaattgacgggggcccgcacaagcagcggagcatgttctttaattcgatgcaacgcgaagaaccttacctgggcttgacatggtgctgcaagcgcacggaaacgtgtgaccttcgagggtgcaccacagatgctgcatggctgt	344
Proteobacteria	Deltaproteobacteria	Myxococcales	NA	NA	NA	ccacgccgtaaacgatggatactcgctgtggctggtattgaccccggccgtagccaagttaacacgataagtatcccgcctgggaagtacggtcgcaagattaaaactcaaaggaattgacgggggcccgcacaagcggtggattatgtggttcaattcgaagcaacgcgcaaaaccttacctagccttgacttgtaactgaatggacctggaaacaggccagacccgcaagggacagttaacacaggtgctgcatggctgt	320
Proteobacteria	Gammaproteobacteria	Xanthomonadales	Xanthomonadaceae	Stenotrophomonas	Xanthomonadaceae sp.	ccacgccctaaacgatgcgaactggacgttgggctcaattgagagctcagtgtcgaagctaacgcgttaagttcgccgcctggggagtacggtcgcaagactgaaactcaaaggaattgacgggggcccgcacaagcggtggagtatgtggtttaattcgatgcaacgcgaagaaccttacctggtcttgacatccacggaaccctttagagatagaggggtgccttcgggaaccgtgagacaggtgctgcatggctgt	304
Proteobacteria	Alphaproteobacteria	Sphingomonadales	Sphingomonadaceae	Sphingomonas	Sphingomonadaceae sp.	ccacgccgtaaacgatgaagactagctgtccgggcacttggtgcctgggtggcgcagctaacgcattaagtcttccgcctggggagtacggccgcaaggttaaaactcaaagaaattgacgggggcctgcacaagcggtggagcatgtggtttaattcgaagcaacgcgcagaaccttaccaacgtttgacatgtctagtatgatttccagagatggatttcttcagttcggctggctagaacacaggtgctgcatggctgt	170
NA	NA	NA	NA	NA	NA	ccacgctgtaaacgatgtcgacttggaggttgtgcccttgaggcgtggcttccggagctaacgcgttaagtcgaccgcctggggagtacggccgcaaggttaaaactcaaatgaattgacgggggcccgcacaagcggtggagcatgtggtttaattcgacgcaacgcgcagaaccttaccagcccttgacatcccggtcgcggactccagagacggagttcttcagttcggctggaccggagacaggtgctgcatggctgt	11
Proteobacteria	Gammaproteobacteria	Vibrionales	Vibrionaceae	Photobacterium	Vibrionaceae sp.	ccacgccgtaaacgatgtctacttggaggctgaggtttaagactttggctttcggagctaacgcattaagtagaccgcctggggagtacggccgcaaggttaaaactcaaatgaattgacgggggcccgcacaagcggtggagcatgtggtttaattcgatgcaacgcgaagaaccttacctactcttgacatccagcgaatcctttagagatagaggagtgccttcgggagcgctgagacaggtgctgcatggctgt	38597
Proteobacteria	Alphaproteobacteria	Sphingomonadales	Sphingomonadaceae	Sphingomonas	Sphingomonadaceae sp.	ccacgccgtaaacgatgataactagctgttcggtctctacgagactgagtggcgcagctaacgcattaagttatccgcctggggagtacggtcgcaagattaaaactcaaaggaattgacgggggcctgcacaagcggtggagcatgtggtttaattcgaagcaacgcgcagaaccttaccagcgtttgacatcctaatcgcggattccagagatggtttccttcagttcggctggattagtgacaggtgctgcatggctgt	368
Proteobacteria	Gammaproteobacteria	Pasteurellales	Pasteurellaceae	Haemophilus	Pasteurellaceae sp.	ccacgctgtaaacgatgtcgatttgggggttgaactttaagtttggcgcccgtagctaacgtgataaatcgaccgcctggggagtacggccgcaaggttaaaactcaaatgaattgacgggggcccgcacaagcggtggagcatgtggtttaattcgatgcaacgcgaagaaccttacctactcttgacatccagagaactttccagagatggattggtgccttcgggaactctgagacaggtgctgcatggctgt	890
Proteobacteria	Betaproteobacteria	NA	NA	NA	SC-I-84 unknown sp.	ccacgccctaaaccatgtcaactgggtgttcgggaagcgatttctgagtaccgtagctaacgcgtgaagttgaccgcctggggagtacggccgcaaggttaaaactcaaaggaattgacggggacccgcacaagcggtggatgatgtggattaattcgatgcaacgcgaacaaccttacctacccttgacatgtccgagagcctgctgagaggcgggtgtgcccgaaagggaatcggaacacaggtgctgcatggctgt	115
Proteobacteria	Alphaproteobacteria	Rhizobiales	Methylobacteriaceae	Methylobacterium	Methylobacteriaceae sp.	ccacgctgtaaacgatgaatgctagccgttggggtgcatgcacctcagtggcgccgctaacgcattaagcattccgcctggggagtacggtcgcaagattaaaactcaaaggaattgacgggggcccgcacaagcggtggagcatgtggtttaattcgaagcaacgcgcagaaccttaccatcccttgacatggcatgttaccccgagagatcgggcgtcctcttcggaggcgtgcacacaggtgctgcatggctgt	297
NA	NA	NA	NA	NA	NA	ccacgctgtaaacgatgtcgacttggaggttgtgcccttgaggcgtggcttccggagctaacgcgttaagtcgaccgcctggggagtacggccgcaaggttaaaactcaaatgaattgacgggggcccgcacaagcggtggagcatgtggtttaattcgaagcaacgcgcagaaccttaccagcccttgacatcccggtcgcggtttccagagacggaaaccttcagttcggctggaccggtgacaggtgctgcatggctgt	12
Proteobacteria	Gammaproteobacteria	Oceanospirillales	Halomonadaceae	Halomonas	Halomonadaceae sp.	ccacgccgtaaacgatgtcgactagccgttgggttccttgagaactttgtggcgcagttaacgcgataagtcgaccgcctggggagtacggccgcaaggttaaaactcaaatgaattgacgggggcccgcacaagcggtggagcatgtggtttaattcgatgcaacgcgaagaaccttacctacccttgacatcgtgcgaacttggtagagataccttggtgccttcgggaacgcacagacaggtgctgcatggctgt	2954
Elusimicrobia	Elusimicrobia	NA	NA	Lineage IV unknown	Lineage IV unknown sp.	cccagctgtaaacgatggcaactagatgtgggaggtatcgaccccttccgtgtcgtcgctaacgcttcaagttgcccgcctggggagtacggccacaaggttaaaactcaaaggaattgacgggggcccgcacaagcggtggagcatgtggtttaattcgacgctacgcgaagaaccttacctgggctcgaacgactagtagtagtccttttgaaagagagggcgacccgcaagggagctagccgaggtgctgcatggctgt	82
Firmicutes	NA	NA	NA	NA	NA	ccacgccgtaaacgatgagtgctaagtgttggagggtttccgcccttcagtgctgcagctaacgcattaagcactccgcctggggagtacgaccgcaaggttgaaactcaaaggaattgacgggggcccgcacaagcggtggagcatgtggtttaattcgatgcaacgcgaagaaccttacctactcttgacatcctgcgaacttgtgagagatcacttggtgccttcgggaacgcagagacaggtgctgcatggctgt	10
Acidobacteria	Acidobacteriia	NA	NA	NA	Subgroup 6 unknown sp.	cctagccctaaacgatgagtgcttggtgtggcgggtatcgatccctgccgtgccgaagctaacgcattaagcactccgcctggggagtacggtcgcaaggctgaaactcaaaggaattgacgggggcccgcacaagcggtggagcatgtggttcaattcgacgcaacgcgaagaaccttacccaggctcgaacggggagtgacattcggcgaaagccggcttccgcaaggacactcctcgaggtgctgcatggctgt	51
Proteobacteria	Alphaproteobacteria	Sphingomonadales	NA	NA	NA	ccacgccgtaaacgatgataactagctgtccgggcacttggtgcctgggtggcgcagctaacgcattaagttatccgcctggggagtacggccgcaaggttaaaactcaaaggaattgacgggggcctgcacaagcggtggagcatgtggtttaattcgaagcaacgcgcagaaccttaccagcgtttgacatcctcatcgcgatttccagagatggatttcttcagttcggctggatgagtgacaggtgctgcatggctgt	54
NA	NA	NA	NA	NA	NA	ccacgccgtaaacggtgggtactaggtgtgggtctcattccacgaggtccgtgccgcagctaacgcattaagtaccccgcctggggagtacggccgcaaggctaaaactcaaatgaattgacgggggcccgcacaagcggtggagcatgtggtttaattcgatgcaacgcgaagaaccttacctactcttgacatccagagaattcgctagagatagcttagtgccttcgggaactctgagacaggtgctgcatggctgt	10
Firmicutes	Bacilli	Bacillales	Staphylococcaceae	Staphylococcus	Staphylococcaceae sp.	ccacaccgtaaacgatgagtgctagatgttcgagggtttccgcccttgagtgtcgcagctaacgcattaagcactccgcctggggagtacgaccgcaaggttgaaactcaaaggaattgacggggacccgcacaagcggtggagcatgtggtttaattcgaagcaacgcgaagaaccttaccaaatcttgacatcctttgaaaactctagagatagagccttccccttcgggggacaaagtgacaggtggtgcatggttgt	22
Proteobacteria	Alphaproteobacteria	Rhizobiales	Xanthobacteraceae	Xanthobacter	Xanthobacteraceae sp.	ccacgccgtaaacgatgaatgccagccgtcgggaagcttgcttttcggtggcgcagctaacgctttaagcattccgcctggggagtacggtcgcaagattaaaactcaaaggaattgacgggggcccgcacaagcggtggagcatgtggtttaattcgaagcaacgcgcagaaccttaccagcccttgacatcccggtcgcggatcacagagatgagatccttcagttcggctggaccggtgacaggtgctgcatggctgt	472
Proteobacteria	Alphaproteobacteria	Sphingomonadales	Sphingomonadaceae	Sphingomonas	Sphingomonadaceae sp.	ccacgccgtaaacgatgatgactagctgtcggggctcatggagcttcggtggcgcagctaacgcgttaagtcatccgcctggggagtacggtcgcaagattaaaactcaaagaaattgacgggggcctgcacaagcggtggagcatgtggtttaattcgaagcaacgcgcagaaccttaccagcgtttgacatggtaggacggcttccagagatggattccttcccttacgggacctacacacaggtgctgcatggctgt	849
Actinobacteria	Actinobacteria	Actinomycetales	Corynebacteriaceae	Corynebacterium	Corynebacteriaceae sp.	ccatgccgtaaacggtgggcgctaggtgtgagggtcttttcacgactttcgtgccgtagctaacgcattaagcgccccgcctggggagtacggccgcaaggctaaaactcaaaggaattgacgggggcccgcacaagcggcggagcatgtggattaattcgatgcaacgcgaagaaccttacctgggcttgacatacaccggatcgggctagagatagtctttccctttgtggctggtgtacaggtggtgcatggttgt	3930
Actinobacteria	Actinobacteria	Actinomycetales	Microbacteriaceae	Mycetocola	Microbacteriaceae sp.	ccaccccgtaaacgttgggaactagttgtggggtccattccacggattccgtgacgcagctaacgcattaagttccccgcctggggagtacggccgcaaggctaaaactcaaaggaattgacggggacccgcacaagcggcggagcatgcggattaattcgatgcaacgcgaagaaccttaccaaggcttgacatatacgagaacgctgcagaaatgtagaactctttggacactcgtaaacaggtggtgcatggttgt	4903
Firmicutes	NA	NA	NA	NA	NA	ccacgccctaaacgatgtacactagttgttggggtgctagtcatctcagtaatgcagctaacgcattaagtgtaccgcctggggagtacggtcgcaagattaaaactcaaaggaatagacggggacccgcacaagcggtggagcatgtggtttaattcgaagcaacgcgaagaaccttaccaaatcttgacatcctttgaaaactctagagatagagccttccccttcgggggacaaagtgacaggtggtgcatggttgt	846
Bacteroidetes	Bacteroidia	Bacteroidales	Rikenellaceae	Rikenella	Rikenellaceae sp.	ccacgcagtaaacgatgatagctcgttgtcggcgatacacagtcggtgacttagagaaatcgataagctatccacctggggagtacgttcgcaagaatgaaactcaaaggaattgacgggggcccgcacaagcggaggaacatgtggtttaattcgatgatacgcgaggaaccttacccgggcttgaaagttattgactgatctggaaacaggtcatcccttcggggcaagaaactaggtgctgcatggttgt	56
Proteobacteria	Gammaproteobacteria	Oceanospirillales	Halomonadaceae	Halomonas	Halomonadaceae sp.	ccacgccgtaaacgatgtcgaccagccgttgggtgcctagcgcactttgtggcgaagttaacgcgataagtcgaccgcctggggagtacggccgcaaggttaaaactcaaatgaattgacgggggcccgcacaagcggtggagcatgtggtttaattcgatgcaacgcgaagaaccttacctactcttgacatcctgcgaatttggtagagataccttagtgccttcgggaacgcagagacaggtgctgcatggctgt	20381
Bacteroidetes	Sphingobacteriia	Sphingobacteriales	NA	NA	NS11-12 marine group sp.	ccatgccctaaacgttgattactcgttgttggcgatacactgtcagcgactaagcgaaagcgttaagtaatccacctggggagtacgatcgcaaggttgaaactcaaaggaattgacgggggcccgcacaagcggtggagcatgtggtttaattcgatgatacgcgaggaaccttaccagggcttgaaagttagtgaccgctgccgaaaggtggcttcccttcggggcacaaaactaggtgctgcatggctgt	50
Actinobacteria	Actinobacteria	Gaiellales	NA	Gaiellales unknown	Gaiellales unknown sp.	ccacgccgtaaacgatgggtgctaggtgtagggggtgtcgactccctctgtgccgaagctaacgcattaagcaccccgcctggggagtacggccgcaaggctaaaactcaaaggaattgacgggggcccgcacaagcagcggagcatgtggtttaattcgacgcgacgcgaagaaccttacctgggcttgacatgcacgggaatgtcgtggaaacacggcagcccttcggggctcgtgcacaggtgttgcatggctgt	615
Bacteroidetes	Sphingobacteriia	Sphingobacteriales	NA	Taibaiella	Chitinophagaceae sp.	ccacgccctaaactatggatactcgacatacgcgataaactgtgtgtgtctgagcgaaagcattaagtatcccacctgggaagtacgaccgcaaggttgaaactcaaaggaattggcgggggtccgcacaagcggtggagcatgtggtttaattcgatgatacgcgaggaaccttacctgggctagaatgttactggaccgcctgtgaaagcaggtttccccgcaaggggccggtaataaggtgctgcatggccgt	97
NA	NA	NA	NA	NA	NA	ccacgctgtaaacgatgtcgacttggaggttgtgcccttgaggcgtggcttccggagctaacgcgttaagtcgaccgcctggggagtacggccgcaaggttaaaactcaaatgaattgacgggggcccgcacaagcggtggagcatgtggtttaattcgatgcaacgcgaagaaccttacctactcttgacatgtctggaatcctgaagagatttgggagtgctcgaaagagagccagaacacaggtgctgcatggccgt	12
Proteobacteria	Alphaproteobacteria	Rhizobiales	Hyphomicrobiaceae	NA	Rhizobiales Incertae Sedis sp.	ccacgccgtaaactatggaagctagccgtcagacagcttgctgtttggtggcgcagctaacgcattaagcttcccgcctggggagtacggtcgcaagattaaaactcaaaggaattgacgggggcccgcacaagcggtggagcatgtggtttaattcgaagcaacgcgcagaaccttaccagctcttgacatccggtgctacacagggagacctgtggttcccttcggggacgccgagacaggtgctgcatggctgt	202
NA	NA	NA	NA	NA	Candidate division OD1 unknown sp.	ccacgccgtaaacgatgcatactaggtgcagggagaatcgaccctttctgtgccgcagctaacgcgttaagtatgccgcctgggaagtacgagcgcaagcttaaaactcaaaggaatagacggggatccgcacaagtggtggagcatgtggtttaattcgacgataagcgaggaacctcaccaaggtttgaaatctagctgcagagcccagaaatgggatgtccttcgagggtgctagaccaggtgctgcatggtcgt	115
Proteobacteria	Gammaproteobacteria	Pseudomonadales	Moraxellaceae	Psychrobacter	Moraxellaceae sp.	ccacgccgtaaacgatgtctactagccgttggggtccttgagactttagtggcgcagttaacgcgataagtagaccgcctggggagtacggccgcaaggttaaaactcaaatgaattgacgggggcccgcacaagcggtggagcatgtggtttaattcgatgcaacgcgaagaaccttacctggtcttgacatagtgagaatcctgcagagatgcgggagtgccttcgggaattcacatacaggtgctgcatggctgt	2577
Armatimonadetes	NA	NA	NA	Armatimonadetes unknown	Armatimonadetes unknown sp.	ccacgccctaaactatggatactagacgtaggaggtatagaccccttctgtgtcgcagctaacgcaataagtatcccgcctggggactacggccgcaaggttgaaactcaaatgaattgacggggagccgcacaagcggtggagcatgtggattaattcgatactaaccgaagaaccttacccaggtttgacatcgattgcaaaccgatgaaagtcggtcctcttccacaagaagacatgaagacacttgttgcatggctgt	42
Bacteroidetes	Bacteroidia	Bacteroidales	Bacteroidaceae	Bacteroides	Bacteroidaceae sp.	ccacacagtaaacgatgaatactcgctgtttgcgatatacagtaagcggccaagcgaaagcattaagtattccacctggggagtacgccggcaacggtgaaactcaaaggaattgacgggggcccgcacaagcggaggaacatgtggtttaattcgatgatacgcgaggaaccttacccaggcttaaattgcagtggaatatggatgaaagttcatagccttcgggccgctgtgaaggtgctgcatggttgt	123
Proteobacteria	Gammaproteobacteria	NA	NA	NA	NA	ccacgccgtaaacgatgtcgaccagccgttgggtgcctagcgcactttgtggcgaagttaacgcgataagtcgaccgcctggggagtacggccgcaaggttaaaactcaaatgaattgacgggggcccgcacaagcggtggagcatgtggtttaattcgaagcaacgcgaagaaccttaccaggtcttgacatcctctgaaaactctagagatagagcttctccttcgggagcagagtgacaggtggtgcatggttgt	10
Actinobacteria	Actinobacteria	Actinomycetales	Corynebacteriaceae	Corynebacterium	Corynebacteriaceae sp.	ccatgccgtaaacggtgggcgctaggtgtgagtcccttccacggggttcgtgccgtagctaacgcattaagcgccccgcctggggagtacggccgcaaggctaaaactcaaaggaattgacgggggcccgcacaagcggcggagcatgtggattaattcgatgcaacgcgaagaaccttacctgggcttgacatacaccagaccgggccagagatggtctttccctttgtggttggtgtacaggtggtgcatggttgt	931
Proteobacteria	Epsilonproteobacteria	Campylobacterales	Campylobacteraceae	Campylobacter	Campylobacteraceae sp.	ccacgccctaaacgatgaatgctagttgttggggtgcttgtcactccagtaatgcagttaacacattaagcattccgcctggggagtacggtcgcaagattaaaactcaaaggaatagacggggacccgcacaagcggtggagcatgtggtttaattcgaagatacgcgaagaaccttacctgggcttgatatcctaagaaccttatagagatatgagggtgctagcttgctagaacttagagacaggtgctgcacggctgt	10
Firmicutes	Bacilli	Bacillales	NA	Exiguobacterium	Family XII sp.	ccacgccgtaaacgatgagtgctaggtgttggggggtttccgcccctcagtgctgaagctaacgcattaagcactccgcctggggagtacggccgcaaggctgaaactcaaaggaattgacggggacccgcacaagcggtggagcatgtggtttaattcgaagcaacgcgaagaaccttaccaactcttgacatccccttgaccgcttgagagatcaagttttcccttcggggacaagggtgacaggtggtgcatggttgt	1864
Actinobacteria	Actinobacteria	NA	NA	NA	NA	ccacgccgtaaacggtgggtactaggtgtgggtctcattccacgaggtccgtgccgcagctaacgcattaagtaccccgcctggggagtacggccgcaaggctaaaactcaaaggaattgacggggacccgcacaagcggtggatgatgtggattaattcgatgcaacgcgaagaaccttacctggtcttgacatgtacggaatctcttagagataggagagtgccttcgggagccgtaacacaggtgctgcatggctgt	10
Gemmatimonadetes	Gemmatimonadetes	Gemmatimonadales	Gemmatimonadaceae	Gemmatimonadaceae unknown	Gemmatimonadaceae sp.	ccacgctgtaaacgatgggtactaggcgtcggggggagcgaccccttcggtgccgtcgctaacgcaattagtaccccgcctggggagtacggtcgcaagactgaaactcaaaggaattgacgggggcccgcacaagcggtggagcatgtggtttaattcgaagcaacgcgaagaaccttacctgggcttgacatgtatgggaaacccggtggaaacatcgggccctcttcggagtccatacacaggtgctgcatggctgt	104
Nitrospirae	Nitrospira	Nitrospirales	Nitrospiraceae	Leptospirillum	Nitrospiraceae sp.	ccacgccttaaactatggatactaagtgtcggcggtttaccgccggtgccgcagctaacgcaataagtatcccgcctgggaagtacggccgcaaggttgaaactcaaaggaattgacgggggcccgcacaagcggtggagcatgtggtttaattcgacgcaacgcgaagaaccttacccaggctggacatgcaggtagtagaagggtgaaagcccaacgaggtagaaataccatcctgctcaggtgctgcatggctgt	73
Bacteroidetes	Cytophagia	Cytophagales	Cytophagaceae	Adhaeribacter	Cytophagaceae sp.	ccacgccgtaaacgatggatactcgctggtggcgatagacagtcactggcttagcgaaagcggtaagtatcccacctggggagtacgctcgcaagagtgaaactcaaaggaattgacgggggcccgcacaagtggtggagcatgtggtttaattcgatgatacgcgaggaaccttacctaggctagaatgcgcgtgaccggttcagagatggacctttccttcgggacacaaagcaaggtgctgcatggccgt	147
Proteobacteria	Betaproteobacteria	NA	NA	NA	NA	ccacgccgtaaacgatgtcgaccagccgttgggtgcctagcgcactttgtggcgaagttaacgcgataagtcgaccgcctggggagtacggccgcaaggttaaaactcaaaggaattgacggggacccgcacaagcggtggatgatgtggattaattcgatgcaacgcgaagaaccttacctggtcttgacatgtacggaatctcttagagataggagagtgccttcgggagccgtaacacaggtgctgcatggctgt	54
Acidobacteria	Acidobacteriia	NA	NA	NA	Subgroup 4 Unknown Family sp.	cctagccctaaacgatgaatacttggtgtctggagttttaattctctgggtgccgtcgctaacgttttaagtattccgcctggggagtacgcacgcaagtgtgaaactcaaaggaattgacggggacccgcacaagcggtggagcatgtggtttaattcgacgcaacgcgaagaaccttacctggactagaatgcgcgggaagattgggtaatgccaattgtccgggcaaccggacccaaagcaagatgctgcatggctgt	66
Proteobacteria	Betaproteobacteria	NA	NA	NA	SC-I-84 unknown sp.	ccacgccctaaacgatgctcactaggtgttggggaagcgattccttggtaccgtagctaacgcgtgaagtgagccgcctggggagtacggccgcaaggttaaaactcaaaggaattgacggggacccgcacaagcggtggatgatgtggattaattcgatgcaacgcgaacaaccttacctacccttgacatgtccggaagtctgctgaaaggtggatgtgctcgaaagagaaccggaacacaggtgctgcatggctgt	591
Planctomycetes	Planctomycetia	Planctomycetales	Planctomycetaceae	Gemmata	Planctomycetaceae sp.	cctggccctaaacgatggggactaggtagtagcccgcgcatggggttactgccggagcaaaagtgctaagtcccccgcctggggagtatggtcgcaaggctgaaactcaaaggaattgacgggggctcacacaagcggtggagcatgtggctcaattcgaggctacgcgaagaaccttatcccggacttgacatgtgcgaaagcgcccgcaggtaggacccggaaacgggaacgaacggtatccaatccggaagcgggtacaggtgctgcatggctgt	61
Proteobacteria	Betaproteobacteria	Burkholderiales	NA	NA	NA	ccacgccctaaacgatgtcaactagctgttggggccttcgggccttggtagcgcagctaacgcgtgaagttgaccgcctggggagtacggtcgcaagattaaaactcaaaggaattgacggggacccgcacaagcggtggatgatgtggattaattcgatgcaacgcgaaaaaccttacctacccttgacatgtctggaatgccgaagagatttggcagtgctcgcaagagaaccggaacacaggtgctgcatggctgt	12037
Verrucomicrobia	Spartobacteria	NA	NA	NA	DA101 soil group sp.	cctgacagtaaacggtgcacgtttggtgtgggaggattcgaccccttctgcgccggagctaacgcgttaaacgtgccgcctggggagtacggtcgcaagattaaaactcaaagaaattgacgggggcccgcacaagcggtggagtatgtggctcaattcgatgcaacgcgaagaaccttaccaggccttgacatgcatctctaagttggtgaaagccagcgagtcccgaaagggacaatttgcacaggtgctgcatggctgt	1048
Actinobacteria	Actinobacteria	Acidimicrobiales	NA	NA	NA	ccatgctgtaaacggtgggcgctaggtgtaggggcctgttatgggtttctgtgtcgtagctaacgcattaagcgccccgcctggggagtacggccgcaaggctaaaactcaaaggaattgacgggggcccgcacaagcagcggagcgtgttgcttaattcgatgcaacgcgaagaaccttacctgggtttgacatgtaccgaaaagctctagagatagggtgtccttcggggcggtacacaggtggtgcatggctgt	13
Firmicutes	Bacilli	Lactobacillales	Carnobacteriaceae	Trichococcus	Carnobacteriaceae sp.	ccacgccgtaaacgatgagtgctaagtgttggagggtttccgcccttcagtgctggagttaacgcattaagcactccgcctggggagtacggccgcaaggctgaaactcaaaggaattgacggggacccgcacaagcggtggagcacgtggtttaattcgaagcaacgcgaagaaccttaccagctcttgacatcttctgatcaccctagagatagggctttcccttcggggacagaatgacaggtggtgcatggttgt	273
Bacteroidetes	Sphingobacteriia	Sphingobacteriales	NA	Taibaiella	Chitinophagaceae sp.	ccacgccctaaactatggatactcgacatacgcgatacactgtgtgtgtctgagcgaaagcattaagtatcccacctgggaagtacgatcgcaagattgaaactcaaaggaattggcgggggtccgcacaagcggtggagcatgtggtttaattcgatgatacgcgaggaaccttacctgggctagaatgcattttgaccggtagtgaaagctatctttgtagcaatacacaatttgtaaggtgctgcatggctgt	144
Bacteroidetes	Flavobacteriia	Flavobacteriales	Flavobacteriaceae	Cloacibacterium	Flavobacteriaceae sp.	ccacgccgtaaacgatgctaactcgtttttgggctttcgggttcagagactaagcgaaagtgataagttagccacctggggagtacgaacgcaagtttgaaactcaaaggaattgacgggggcccgcacaagcggtggattatgtggtttaattcgatgatacgcgaggaaccttaccaaggcttaaatgggaaatgacaggtttagaaatagacttttcttcggacatttttcaaggtgctgcatggttgt	175
NA	NA	NA	NA	NA	NA	ccatgctgtaaacggtgggcgctaggtgtaggggcctgttatgggtttctgtgtcgtagctaacgcattaagcgccccgcctggggagtacggccgcaaggctaaaactcaaaggaattgacggggccccgcacaagcggcggagcatgcggattaattcgatgcaacgcgaagaaccttacctgggtttgacatgtaccggtaacagtcagagatggctgccccctttttgggtcggtatgcaggtggtgcatggctgt	72
Proteobacteria	Alphaproteobacteria	Rhizobiales	Methylobacteriaceae	Methylobacterium	Methylobacteriaceae sp.	ccacgccgtaaacgatgaatgccagctgttggggtgcttgcaccgcagtagcgcagctaacgctttgagcattccgcctggggagtacggtcgcaagattaaaactcaaaggaattgacgggggcccgcacaagcggtggagcatgtggtttaattcgaagcaacgcgcagaaccttaccatcctttgacatggcgtgttacccagagagatttggggtccacttcggtggcgcgcacacaggtgctgcatggctgt	4689
Proteobacteria	Alphaproteobacteria	Sphingomonadales	Sphingomonadaceae	Sphingomonas	Sphingomonadaceae sp.	ccacgccgtaaacgatgataactagctgtccgggcacttggtgcttgggtggcgcagctaacgcattaagttatccgcctggggagtacggccgcaaggttaaaactcaaagaaattgacgggggcctgcacaagcggtggagcatgtggtttaattcgaagcaacgcgcagaaccttaccaacgtttgacatgtctagtatggtttccagagatggattccttcagttcggctggctagaacacaggtgctgcatggctgt	89
Proteobacteria	Gammaproteobacteria	Xanthomonadales	NA	Xanthomonadales unknown	Xanthomonadales unknown sp.	ccacgccataaacgatgagaactagacgttgagagggtaagcctcccagtgtcgtagctaacgcgctaagttctccgcctggggagtacggccgcaaggttgaaactcaaaggaattgacggggacccgcacaagcggtggagcatgtggtttaattcgatgcaacgcgaagaaccttacctggtcttgacatcctaggaatcccgaagagatttgggagtgccgcaaggaacctggagacaggtgctgcatggctgt	107
Proteobacteria	Gammaproteobacteria	Oceanospirillales	Oceanospirillaceae	Pseudospirillum	Oceanospirillaceae sp.	ccacgctgtaaacgatgtcaactagccgttgggacactagctgtcttagtggcgcagctaacgcgataagttgaccgcctggggagtacggtcgcaagattaaaactcaaatgaattgacgggggcccgcacaagcggtggagcatgtggtttaattcgacgcaacgcgaagaaccttacctactcttgacatccacggaagactgcagagatgcggttgtgccttcgggaaccgtgagacaggtgctgcatggctgt	1689
Nitrospirae	Nitrospira	Nitrospirales	NA	NA	NA	ccacgctgtaaacgatgacgactaggtgtgggggggttcagtcccttccgtgccgcagctaacgcattaagtcgtccgcctggggagtacggccgcaaggttgaaactcaaaggaattgacgggggcccgcacaagcggtggagcatgtggttcaattcgatgcagagcgaagaaccttacctgggcttgacatgtaggaagtagaaaccggaaacggggacgacctgttaagtcaggagcctacacaggtggtgcatggctgt	59
Proteobacteria	Alphaproteobacteria	Rhizobiales	Aurantimonadaceae	Aurantimonadaceae unknown	Aurantimonadaceae sp.	ccacgccgtaaacgatggaagctagccgtcgggtgatttatcactcggtggcgcagccaacgcattaagcttcccgcctggggagtacggtcgcaagattaaaactcaaaggaattgacgggggcccgcacaagcggtggagcatgtggtttaattcgaagcaacgcgcagaaccttaccagctcttgacatgccacgacggttaccggagacggtttccttccttcgggacgtggacacaggtgctgcatggctgt	816
Proteobacteria	Gammaproteobacteria	Enterobacteriales	Enterobacteriaceae	NA	Enterobacteriaceae sp.	ccacgctgtaaacgatgtcgacttggaggttgtgcccttgaggcgtggcttccggagctaacgcgttaagtcgaccgcctggggagtacggccgcaaggttaaaactcaaatgaattgacgggggcccgcacaagcggtggagcatgtggtttaattcgatgcaacgcgaagaaccttacctactcttgacatccagagaattcgctagagatagcttagtgccttcgggaactctgagacaggtgctgcatggctgt	55341
Proteobacteria	Gammaproteobacteria	NA	NA	NA	NA	ccatgctgtaaacggtgggcgctaggtgtaggggcctgttatgggtttctgtgtcgtagctaacgcattaagcgccccgcctggggagtacggccgcaaggctaaaactcaaaggaattgacgggggcccgcacaagcggtggagtatgtggtttaattcgatgcaacgcgaagaaccttacctggccttgacatgtccggaatccagcagagatgcaggagtgccttcgggaatcggaacacaggtgctgcatggctgt	28
Proteobacteria	Gammaproteobacteria	Oceanospirillales	Halomonadaceae	Halomonas	Halomonadaceae sp.	ccacgccgtaaacgatgtcgaccagccgttgggtgcctagcgcactttgtggcgaagttaacgcgataagtcgaccgcctggggagtacggccgcaaggttaaaactcaaatgaattgacgggggcccgcacaagcggtggagcatgtggtttaattcgaagcaacgcgaagaaccttaccaggccttgacatccaatgaactttccagagatggattggtgccttcgggaacattgagacaggtgctgcatggctgt	12
Proteobacteria	Deltaproteobacteria	Myxococcales	NA	Myxococcales unknown	Myxococcales unknown sp.	ccgcgctgtaaacgatgaacactaggtgttgtgggtattgacccctacagtgccgacgctaacgcattaagtgttccgcctggggactacggccgcaaggctaaaactcaaaggaattgacgggggcccgcacaagcggtggagtatgtggtttaattcgacgcaacgcgcagaaccttacccggtcttgacatcgagggaaaggctctagaaatagagtcccccaccttcgggtggcccaaagacaggtgctgcatggctgt	51
Acidobacteria	Acidobacteriia	NA	NA	NA	Subgroup 4 Unknown Family sp.	cctagccctaaacgatgaatacttggtgtctggagttttaatcctctgggtgccgtagctaacgttttaagtattccgcctggggagtacgcacgcaagtgtgaaactcaaaggaattgacggggacccgcacaagcggtggagcatgtggtttaattcgacgcaacgcgaagaaccttacctgaactagaatgtgagggaagttcgtgtaataacgaacgtttgggcaaccagacccaaaacaaggtgctgcatggctgt	50
Bacteroidetes	Cytophagia	Cytophagales	Cytophagaceae	Adhaeribacter	Cytophagaceae sp.	ccatgccgtaaacgatgattactggctgtgtgtgttttgacatgcgtggctgagcgaaagcgttaagtaatccacctggggagtacgctggcaacagtgaaactcaaaggaattgacgggggtccgcacaagcggtggagcatgtggtttaattcgatgatacgcgaggaaccttacctgggctagaatgcgcgtgaaggttttagaaatagagccgtctagcaatagacacaaagcaaggtgctgcatggctgt	582
Actinobacteria	Actinobacteria	Actinomycetales	NA	NA	NA	ccacgccgtaaacggtgggtactaggtgtgggtttccttccttgggatccgtgccgtagctaacgcattaagtaccccgcctggggagtacggccgcaaggctaaaactcaaaggaattgacggggccccgcacaagcggcggagcatgcggattaattcgatgcaacgcgaagaaccttacctgggtttgacatgtaccggtaacagtcagagatggctgccccctttttgggtcggtatgcaggtggtgcatggctgt	12
Proteobacteria	Gammaproteobacteria	Xanthomonadales	Xanthomonadaceae	Stenotrophomonas	Xanthomonadaceae sp.	ccacgccctaaacgatgcgaactggacgttgggagcaacttggctctcagtgtcgaagctaacgcgttaagttcgccgcctggggagtacggtcgcaagactgaaactcaaaggaattgacgggggcccgcacaagcggtggagtatgtggtttaattcgatgcaacgcgaagaaccttacctggccttgacatgtccggaatcctgcagagatgcgggagtgccttcgggaatcggaacacaggtgctgcatggctgt	488
Bacteroidetes	Sphingobacteriia	Sphingobacteriales	NA	Taibaiella	Chitinophagaceae sp.	ccacgccctaaactatgattactcgacatttgtgatacactataagtgtctgagcgaaagcattaagtaatccacctgggaagtacgatcgcaagattgaaactcaaaggaattggcgggggtccgcacaagcggtggagcatgtggtttaattcgatgatacgcgaggaaccttacctgggctagaatgctggtggatcgtgggtgaaagctcattttgtagcaatacaccgccagtaaggtgctgcatggctgt	206
Proteobacteria	Betaproteobacteria	Burkholderiales	NA	NA	NA	ccacgccctaaacgatgtctactagttgtcgggtcttaattgacttggtaacgcagctaacgcgtgaagtagaccgcctggggagtacggtcgcaagattaaaactcaaaggaattgacggggacccgcacaagcggtggatgatgtggattaattcgatgcaacgcgaagaaccttacctggtcttgacatgtacggaatctcttagagataggagagtgccttcgggagccgtaacacaggtgctgcatggctgt	178
Proteobacteria	Betaproteobacteria	Nitrosomonadales	Nitrosomonadaceae	Nitrosomonas	Nitrosomonadaceae sp.	ccacgccctaaacgatgtcgactggttgttgggggtttgacactctcagtaacgaagctaacgcgtgaagtcgaccgcctggggagtacggccgcaaggttaaaactcaaaggaattgacggggacccgcacaagcggtggattatgtggattaattcgatgcaacgcgaaaaaccttacctacccttgacatgtccgagagcctggagagatccaggtgtgcccgaaagggaatcggaacacaggtgctgcatggctgt	45
NA	NA	NA	NA	NA	NA	ccacgctgtaaacgatgtcgacttggaggttgtgcccttgaggcgtggcttccggagctaacgcgttaagtcgaccgcctggggagtacggccgcaaggttaaaactcaaatgaattgacgggggcccgcacaagcggtggagcatgtggtttaattcgacgcaacgcgcagaaccttaccagcccttgacatgtctaggaccggtcgcagagatgtgaccttctcttcggagcctagagcacaggtgctgcatggctgt	12
Bacteroidetes	Sphingobacteriia	Sphingobacteriales	Sphingobacteriaceae	Mucilaginibacter	Sphingobacteriaceae sp.	ccacgccctaaacgatgaatactcgctgttggcgatacacagtcagcggctaagcgaaagcgttaagtattccacctggggagtacgcccgcaagggtgaaactcaaaggaattgacgggggcccgcacaagcggaggagcatgtggtttaattcgatgatacgcgaggaaccttacccgggcttgaaagttagtgaactatccagagatggatgggtccttcgggacacgaaactaggtgctgcatggctgt	462
Proteobacteria	Alphaproteobacteria	Rhizobiales	Methylobacteriaceae	Methylobacterium	Methylobacteriaceae sp.	ccacgccgtaaacgatgaatgccagctgttggggtgcttgcaccgcagtagcgcagctaacgctttgagcattccgcctggggagtacggtcgcaagattaaaactcaaaggaattgacgggggcccgcacaagcggtggagcatgtggtttaattcgaagcaacgcgcagaaccttaccatcctttgacatggcgtgttacgtggagagatccacggtccccttcgggggcgcgcacacaggtgctgcatggctgt	1765
Proteobacteria	Betaproteobacteria	NA	NA	NA	NA	ccacgccctaaacgatgtcaactggttgttgggagggtttcttctcagtaacgtagctaacgcgtgaagttgaccgcctggggagtacggccgcaaggttgaaactcaaaggaattgacggggacccgcacaagcggtggatgatgtggattaattcgatgcaacgcgaaaaaccttacctacccttgacatggctggaatccccgagagattggggagtgctcgaaagagaaccagtacacaggtgctgcatggctgt	17
Proteobacteria	Betaproteobacteria	Burkholderiales	Alcaligenaceae	Achromobacter	Alcaligenaceae sp.	ccacgccctaaacgatgtcaactagctgttggggccaataggccttagtagcgcagctaacgcgtgaagttgaccgcctggggagtacggtcgcaagattaaaactcaaaggaattgacggggacccgcacaagcggtggatgatgtggattaattcgatgcaacgcgaaaaaccttacctacgcttgacatgtctggaatcctgaagagatttaggagtgcccgcaagggaaccggaacacaggtgctgcatggctgt	2322
Firmicutes	Bacilli	NA	NA	NA	NA	ccacgccgtaaacgatgggtgctagacgttggcgagcttgctcgtcagtgtcgcagctaacgcgttaagcaccccgcctggggagtacggccgcaaggttgaaactcaaaggaattgacggggacccgcacaagcggtggagcatgtggtttaattcgaagcaacgcgaagaaccttaccaaatcttgacatcctttgaaaactctagagatagagccttccccttcgggggacaaagtgacaggtggtgcatggttgt	13
Firmicutes	Bacilli	Lactobacillales	Aerococcaceae	Facklamia	Aerococcaceae sp.	ccacgccgtaaacgatgagtgctaagtgttggggggcttccacccctcagtgctggcgttaacgcaataagcactccgcctggggagtacggtcgcaagactgaaactcaaaggaattgacggggacccgcacaagcggtggagcatgtggtttaattcgaagcaacgcgaagaaccttaccaggtcttgacataggatgcataggctagagatagctgaagtccttcgggacatccatacaggtggtgcatggttgt	160
NA	NA	NA	NA	NA	Candidate division TM7 unknown sp.	ccacgccgtaaactatggatactagctgttggaggtatcgaccccttcagtagcgaagctaacgcgttaagtatcccgcctgtggagtacggtcgcaagactaaaacataaaggaattgacggggacccgcacaagcggtggattgtgttctttaattcgatgataaacgaagaaccttaccagggtttgacatccttggaattaatccgaaaggattgagtgctttattgagccaagtgacaggtgttgcatggccgt	366
Proteobacteria	Betaproteobacteria	NA	NA	NA	NA	ccacgccgtaaacgatgaatgccagccgttagtgggtttactcactagtggcgcagctaacgctttaagcattccgcctggggagtacggtcgcaagattaaaactcaaaggaattgacggggacccgcacaagcggtggatgatgtggattaattcgatgcaacgcgaagaaccttacctggtcttgacatgtacggaatctcttagagataggagagtgccttcgggagccgtaacacaggtgctgcatggctgt	52
Gemmatimonadetes	Gemmatimonadetes	Gemmatimonadales	Gemmatimonadaceae	Gemmatimonadaceae unknown	Gemmatimonadaceae sp.	ccacgccgtaaacgatgggcactaggtgcttgggggagcgaccccctgagtgccggcgctaacgcattaagtgccccgcctggggagtacggccgcaaggctgaaactcaaaggaattgacgggggcccgcacaagcggtggagcatgtggtttaattcgacgcaacgcgtagaaccttacctgggcttgacatgtacgggaaagcctctggaaacaggggcccctcttcggagctcgtgcacaggtgctgcatggctgt	81
Proteobacteria	Alphaproteobacteria	Rhizobiales	Hyphomicrobiaceae	Rhodoplanes	Hyphomicrobiaceae sp.	ccacgccgtaaactatgagagctagccgttgggtggtttaccactcagtggcgcagctaacgcattaagctctccgcctggggagtacggtcgcaagattaaaactcaaaggaattgacgggggcccgcacaagcggtggagcatgtggtttaattcgaagcaacgcgaagaaccttaccagcccttgacatggtcggacgatttccagagatggatctcttcacttcggtgaccgacacacaggtgctgcatggctgt	254
Proteobacteria	Betaproteobacteria	NA	NA	NA	NA	ccacgccctaaacgatgtcaattagctgttggggtacatgatgccttagtagcgtagctaacgcgtgaaattgaccgcctggggagtacggtcgcaagattaaaactcaaaggaattgacggggccccgcacaagcggcggagcatgcggattaattcgatgcaacgcgtagaaccttacctgggtttgacatggatcgggagtgctcagagatgggtgtgcctcttttggggtcggttcacaggtggtgcatggctgt	118
Proteobacteria	Gammaproteobacteria	NA	NA	NA	Bdellovibrionaceae sp.	ccgcaccgtaaacgatggacacttggtgttggaggtattgaccccttcagtgccgaagctaacgcgttaagtgtcccgcctgggaagtacggtcgcaagattaaaactcaaagaaattgacgggggcccgcacaagcggtggagcatgtggtttaattcgatgcaacgcgaaaaaccttacctgggctcgaaatgttatggaataaggtagagatatcttagttcttcggaactgtaatataggtgctgcatggctgt	59
Acidobacteria	Acidobacteriia	Acidobacteriales	Acidobacteriaceae	Terriglobus	Acidobacteriaceae (Subgroup 1) sp.	cctagccctaaacgatgatcgcttggtgtgacgggtacccaatcccgccgtgccgaagctaacgcgttaagcgatccgcctggggagtacggtcgcaaggctgaaactcaaaggaattgacgggggcccgcacaagcggtggagcatgtggtttaattcgacgcaacgcgaagaaccttacctgggctcgaaatggagtggaccggagtagaaatattccttccccgcaaggggctgctctataggtgctgcatggctgt	490
Acidobacteria	Acidobacteriia	NA	NA	NA	Subgroup 3 Unknown Family sp.	ccacgccctaaacgatgcatgcttggtgctggtgattcagttcatcggtgccggagctaacgcgttaagcatgccgcctggggagtacagtcgcaaggctgaaactcaaaggaattgacgggggcccgcacaagcggtggagcatgtggttcaattcgacgcaacgcgaagaaccttacctgggctcgaacggccggtcaacggtggcggaaacgctgctaccccgcaagggggtccggtcgaggtgctgcatggctgt	86
Bacteroidetes	Cytophagia	Cytophagales	Cytophagaceae	Adhaeribacter	Cytophagaceae sp.	ccgcactgtaaacgatgattactagctgtcgggctttcgggttcggtggcacagggaaaccgttaagtaatccacctggggagtacgccggcaacggtgaaactcaaaggaattgacgggggtccgcacaagcggtggagcatgtggtttaattcgatgatacgcgaggaaccttacctgggctagaatgtgaaggaatgtatcagaaatggtgcagtcagcaatgacctgaaacaaggtgctgcatggctgt	57
Acidobacteria	Acidobacteriia	NA	NA	NA	Subgroup 4 Unknown Family sp.	cctggccctaaacgatgaatacttggtgtctggagtaatttgtgctccgggtgccgtcgctaacgtttttagtattccgcctggggagtacgctcgcaagagtgaaactcaaaggaattgacggggacccgcacaagcggtggagcatgtggtttaattcgacgcaacgcgaagaaccttacctaggctagaatgtgagggaagagagggtaactccgatcgtctgggaaaccagacccaaaacaaggtgctgcatggctgt	168
Actinobacteria	NA	NA	NA	NA	NA	ccatgccgtaaacggtgggcgctaggtgtgagggtcttttcacgactttcgtgccgtagctaacgcattaagcgccccgcctggggagtacggccgcaaggctaaaactcaaaggaattgacggggacccgcacaagcggtggatgatgtggattaattcgatgcaacgcgaagaaccttacctggtcttgacatgtacggaatctcttagagataggagagtgccttcgggagccgtaacacaggtgctgcatggctgt	19
Actinobacteria	Actinobacteria	Actinomycetales	Micromonosporaceae	Virgisporangium	Micromonosporaceae sp.	ccacgctgtaaacgttgggcgctaggtgtggggggcctctccggttctctgtgccgcagctaacgcattaagcgccccgcctggggagtacggccgcaaggctaaaactcaaaggaattgacgggggcccgcacaagcggcggagcatgcggattaattcgatgcaacgcgaagaaccttacctgggtttgacatggccgcaaaactgtcagagatggcaggtccttcgggggcggtcacaggtggtgcatggctgt	126
Firmicutes	Bacilli	Lactobacillales	Streptococcaceae	Streptococcus	Streptococcaceae sp.	ccacgccgtaaacgatgagtgctaggtgttagaccctttccggggtttagtgccgcagctaacgcattaagcactccgcctggggagtacgaccgcaaggttgaaactcaaaggaattgacgggggcccgcacaagcggtggagcatgtggtttaattcgaagcaacgcgaagaaccttaccaggtcttgacatccctctgaccgctctagagatagagttttccttcgggacagaggtgacaggtggtgcatggttgt	7424
Bacteroidetes	Cytophagia	Cytophagales	Cytophagaceae	Adhaeribacter	Cytophagaceae sp.	ccacactgtaaacgatgattactagatgctggcctgttgaggtcagtgttcaagcgaaagcgataagtaatccacctggggagtacgttcgcaagaatgaaactcaaaggaattgacgggggtccgcacaagcggtggagcatgtggtttaattcgatgatacgcgaggaaccttacctgggctagaatgtgagtgaagatatcagaaatggtatcgtccgcaaggacacgaaacaaggtgctgcatggctgt	97
Bacteroidetes	NA	Bacteroidetes Order II. Incertae sedis	Rhodothermaceae	Rubrivirga	Rhodothermaceae sp.	ccacgccgtaaactatggatgctcggtgtcgcggccttatggtcgcggtgcctaagctaacgcgttaagcatcccacctggggagtacgttcgcaagaatgaaactcaaaggaattgacgggggcccgcacaagcggtggagcatgtggcttaattcgatgcaacgcgaagaaccttacccaggctcgaacgtcagttgacaacctccgaaaagaggtctccttcgggcaattggcgaggtgctgcatggctgt	56
Firmicutes	NA	NA	NA	NA	NA	ccatgctgtaaacgttgggcactaggtgtggggacttttgtggtttctgcgccgtagctaacgcattaagtgccccgcctggggagtacggccgcaaggctaaaactcaaaggaattgacggggacccgcacaagcggtggagcatgtggtttaattcgaagcaacgcgaagaaccttaccaaatcttgacatcctttgaaaactctagagatagagccttccccttcgggggacaaagtgacaggtggtgcatggttgt	50
Proteobacteria	Gammaproteobacteria	Oceanospirillales	Halomonadaceae	Halomonas	Halomonadaceae sp.	ccacgccgtaaacgatgtcgaccagccgttgggtgcctagcgcactttgtggcgaagttaacgcgataagtcgaccgcctggggagtacggccgcaaggttaaaactcaaatgaattgacgggggcccgcacaagcggtggagcatgtggtttaattcgatgcaacgcgaagaaccttacctactcttgacatccagcgaatcctttagagatagaggagtgccttcgggagcgctgagacaggtgctgcatggctgt	25
Proteobacteria	Alphaproteobacteria	Rhizobiales	Bradyrhizobiaceae	Bradyrhizobium	Bradyrhizobiaceae sp.	ccacgccgtaaacgatgaatgccagccgttagtgggtttactcactagtggcgcagctaacgctttaagcattccgcctggggagtacggtcgcaagattaaaactcaaaggaattgacgggggcccgcacaagcggtggagcatgtggtttaattcgacgcaacgcgcagaaccttaccagcccttgacatcccggtcgcggactccagagacggagttcttcagttcggctggaccggagacaggtgctgcatggctgt	10024
Actinobacteria	Actinobacteria	Actinomycetales	Microbacteriaceae	Mycetocola	Microbacteriaceae sp.	ccacgccgtaaacggtgggtgctagttgtgggttccattccacggaatccgtgacgaagttaacacattaagcaccccgcctggggagtacggtcgcaagactaaaactcaaaggaattgacgggggcccgcacaagcggcggagcatgcggattaattcgatgcaacgcgaagaaccttaccaaggcttgatatatacaggaaaagcgtagaaatacgctccccgcaaggtctgtatacaggtggtgcatggttgt	322
NA	NA	NA	NA	NA	Candidate division OD1 unknown sp.	ccacgccgtaaacgatgcatacttggcattaagagaatcgaccctcttagtgtcgtagctaacgcgttaagtatgccgcctgggaagtacgagcgcaagcttaaaactcaaaggaatagacggggatccgcacaagtggtggagcatgtggtttaattcgatagtaagcgaggaacctcaccagggtttgaaacctagctgcattgcctggaaacaggcaagccttcgagggtgctaggcaggcgctgcacggtcgt	17
Proteobacteria	Gammaproteobacteria	Enterobacteriales	Enterobacteriaceae	NA	Enterobacteriaceae sp.	ccacgctgtaaacgatgtcgacttggaggttgtgcccttgaggcgtggcttccggagctaacgcgttaagtcgaccgcctggggagtacggccgcaaggttaaaactcaaatgaattgacgggggcccgcacaagcggtggagcatgtggtttaattcgatgcaacgcgaagaaccttacctactcttgacatcctgcgaatttggtagagataccttagtgccttcgggaacgcagagacaggtgctgcatggctgt	100
Proteobacteria	Betaproteobacteria	NA	NA	NA	NA	ccacgccgtaaactatggatgctagctgttggcaagtttacttgtcagtggcgcagctaacgcattaagcatcccgcctggggagtacggtcgcaagattaaaactcaaaggaattgacggggacccgcacaagcggtggatgatgtggattaattcgatgcaacgcgaagaaccttacctggtcttgacatgtacggaatctcttagagataggagagtgccttcgggagccgtaacacaggtgctgcatggctgt	12
Proteobacteria	Alphaproteobacteria	Sphingomonadales	Sphingomonadaceae	Sphingomonas	Sphingomonadaceae sp.	ccacgccgtaaacgatgataactagctgtccgggtgcatggcacttgggtggcgcagctaacgcattaagttatccgcctggggagtacggtcgcaagattaaaactcaaaggaattgacgggggcctgcacaagcggtggagcatgtggtttaattcgaagcaacgcgcagaaccttaccagcgtttgacatcctcatcgcgttttccagagatggattacttcagttcggctggatgagtgacaggtgctgcatggctgt	1175
Actinobacteria	Actinobacteria	Actinomycetales	Streptomycetaceae	Streptomyces	Streptomycetaceae sp.	ccacgccgtaaacgttgggaactaggtgtgggtcacattccacgtggtccgcgccgcagctaacgcattaagttccccgcctggggagtacggccgcaaggctaaaactcaaaggaattgacgggggcccgcacaagcagcggagcatgtggcttaattcgacgcaacgcgaagaaccttaccaaggcttgacatataccggaaacgtgcagagatgtacgcccccttgtggtcggtatacaggtggtgcatggttgt	312
Bacteroidetes	Cytophagia	Cytophagales	Cytophagaceae	Adhaeribacter	Cytophagaceae sp.	ccacgccgtaaacgatggatactcgctgccggcgatacaatgtcggtggcttagcgaaagcgttaagtatcccacctggggagtacgcccgcaagggtgaaactcaaaagaattgacgggggcccgcacaagtggtggagcatgtggtttaattcgatgatacgcgaggaaccttacctaggctagaatgcgcgtgaccgcctcagagatgaggctttccttcgggacacaaagcaaggtgctgcatggccgt	463
Proteobacteria	Alphaproteobacteria	NA	NA	NA	NA	ccacgccctaaacgatgtcaattagctgttggggtacatgatgccttagtagcgtagctaacgcgtgaaattgaccgcctggggagtacggtcgcaagattaaaactcaaaggaattgacgggggcccgcacaagcggtggagcatgtggtttaattcgaagcaacgcgcagaaccttaccaccttttgacatgcctggaccgccagagagatctggctttctcttcggagactaggacacaggtgctgcatggctgt	16
Bacteroidetes	Cytophagia	Cytophagales	Cytophagaceae	Adhaeribacter	Cytophagaceae sp.	ccacgccgtaaacgatggatactcgctggtggcgatagacggtcactggcttagcgaaagcgttaagtatcccacctggggagtacgctcgcaagagtgaaactcaaaagaattgacgggggcccgcacaagtggtggagcatgtggtttaattcgatgatacgcgaggaaccttacctaggctagaatgcgcgtgaccgcctcagagatgaggctttccttcgggacacaaagcaaggtgctgcatggccgt	706
Tenericutes	Mollicutes	NA	NA	NA	NB1-n unknown sp.	ccacgccgtaaacgatgagcactaagtgtcggatgcaaattcggcgctgcagttaacacattaagtgctccgcctggggagtacggtcgcaagactgaaactcaaaggaattgacggggactcgcacaagcggtggaacatgcggtttaattcgatgcaacgcgaagaaccttaccaggtcttgacatcccgctgccagccccagaaatggggtcttccttcgggacggcggtgacaggtggtgcatggttgt	201
Actinobacteria	Actinobacteria	Actinomycetales	Nocardiopsaceae	Nocardiopsis	Nocardiopsaceae sp.	ccatgccgtaaacgatgggcgctaggtgtggggactttccacggtttccgcgccgtagctaacgcattaagcgccccgcctggggagtacggccgcaaggctaaaactcaaaggaattgacgggggcccgcacaagcggcggagcatgttgcttaattcgacgcaacgcgaagaaccttaccaaggtttgacatcacccgtggacctgcagagatgtggggtcatttagttggtgggtgacaggtggtgcatggctgt	1559
Proteobacteria	Epsilonproteobacteria	NA	NA	Sulfurovum	Helicobacteraceae sp.	ccacgccctaaacgatgttcactagtcgtcgggatgcttgtcatctcggtgatgcacttaacagattaagtgaaccgcctggggagtacggtcgcaagattaaaactcaaaggaatagacggggacccgcacaagtggtggagcatgtggtttaattcgaagatacgcgaaaaaccttacctagccttgacattgatagaatcttccagagatggaggagtgcctttcggggaacttgaaaacaggtgctgcacggctgt	211
Actinobacteria	Actinobacteria	Actinomycetales	Geodermatophilaceae	Blastococcus	Geodermatophilaceae sp.	ccacgccgtaaacgttgggcgctaggtgtgggggccattccacggtctccgtgccgcagctaacgcattaagcgccccgcctggggagtacggccgcaaggctaaaactcaaaggaattgacgggggcccgcacaagcggcggagcatgttgcttaattcgatgcaacgcgaagaaccttacctaggcttgacatgtgcggaaatcctccagagatggtgggtccgtaagggtcgcacacaggtggtgcatggttgt	800
Proteobacteria	Deltaproteobacteria	Myxococcales	Kofleriaceae	Haliangium	Haliangiaceae sp.	ccacgccgtaaacgatggatgctagatgtcgggggtattgacccctccggcgtcgcagctaacgcattaagcatcccgcctggggagtacggccgcaaggctaaaactcaaaggaattgacgggggcccgcacaagcggtggagcatgtggtttaattcgacgcaacgcgcagaaccttacctgggttaaatccgccggaaccttgcagagatgtaggggtgcccttcggggagccggcgagaaggtgctgcatggctgt	113
Actinobacteria	Actinobacteria	Actinomycetales	Propionibacteriaceae	Microlunatus	Propionibacteriaceae sp.	ccatgccgtaaacggtgggcgctaggtgtgagggtcttttcacgactttcgtgccgtagctaacgcattaagcgccccgcctggggagtacggccgcaaggctaaaactcaaaggaattgacggggccccgcacaagcggcggagcatgcggattaattcgatgcaacgcgtagaaccttacctgggtttgacatggatcgggagtgctcagagatgggtgtgcctcttttggggtcggttcacaggtggtgcatggctgt	25
Verrucomicrobia	Spartobacteria	NA	NA	Chthoniobacter	Chthoniobacteraceae sp.	cctggcagtaaacggtgcgcgtttggtgtgggaggattcgaccccttctgtgccggagctaacgcgttaaacgcgccgcctggggagtacggtcgcaagattaaaactcaaagaaattgacgggggcccgcacaagcggtggagtatgtggcttaattcgatgcaacgcgaagaaccttacctagccttgacatgcatctctaagtcggtgaaagccggcgactgtagcaatacagaatttgcacaggtgctgcatggctgt	79
Actinobacteria	Actinobacteria	Coriobacteriales	Coriobacteriaceae	Collinsella	Coriobacteriaceae sp.	cctagctgtaaacgatggacactaggtgtgggagaatacgtcttccgtgccgcagctaacgcattaagtgtcccgcctggggagtacggccgcaaggctaaaactcaaaggaattgacggggacccgcacaagcagcggagcatgtggtttaattcgaagcaacgcgaagaaccttaccagggcttgacatgtaggtgaagcggcggaaacgtcgtggccgaaaggagcctacacaggtggtgcatggctgt	251
Actinobacteria	NA	NA	NA	NA	MB-A2-108 unknown sp.	cctagccgtaaacgttgggtgctaggtgtgggcggatattgaccccgtccgtgccgaagctaacgcattaagcaccccgcctggggagtacggccgcaaggctaaaactcaaaggaattgacgggggcccgcacaagcggcggagcatgctgcttaattcgatgcgacgcgaagaaccttacctgggcttgacatgcagggtgaaaccggtgaaagccggtgctcttcggagcctgcacaggtggtgcatggctgt	43
Actinobacteria	Actinobacteria	Actinomycetales	Corynebacteriaceae	Corynebacterium	Corynebacteriaceae sp.	ccatgccgtaaacggtgggcgctaggtgtggggttccttccacgggctccgcgccgtagctaacgcattaagcgccccgcctggggagtacggccgcaaggctaaaactcaaagaaattgacgggggcccgcacaagcggcggagcatgtggattaattcgatgcaacgcgaagaaccttacctgggcttgacatatagaggatcgctacagagatgtggtttcccttgtggcttctatacaggtggtgcatggttgt	4898
Proteobacteria	Alphaproteobacteria	Rhodospirillales	Acetobacteraceae	Acidiphilium	Acetobacteraceae sp.	ccacgctgtaaacgatgtgtgctggatgttgggcgacctagtcgctcagtgtcgtagctaacgcgataagcacaccgcctggggagtacggccgcaaggttgaaactcaaaggaattgacgggggcccgcacaagcggtggagcatgtggtttaattcgaagcaacgcgcagaaccttaccagggcttgacatggggaggccgtatccagagatgggtattcccgcaagggcctcctgcacaggtgctgcatggctgt	266
Bacteroidetes	Flavobacteriia	Flavobacteriales	Flavobacteriaceae	Cloacibacterium	Flavobacteriaceae sp.	ccacgccgtaaacgatgattactcgtttttgggtttaatgattcagagactaagcgaaagtgataagtaatccacctggggagtacgttcgcaagaatgaaactcaaaggaattgacgggggcccgcacaagcggtggagcatgtggtttaattcgatgatacgcgaggaaccttaccaagacttaaatgggaaatgacagatttagaaatagatccttcttcggacatttttcaaggtgctgcatggttgt	754
Proteobacteria	NA	NA	NA	NA	NA	ccacgccctaaacgatgtcaactggttgttgggagggtttcttctcagtaacgtagctaacgcgtgaagttgaccgcctggggagtacggccgcaaggttgaaactcaaaggaattgacgggggcccgcacaagcggtggagtatgtggtttaattcgatgcaacgcgaagaaccttacctggccttgacatgtccggaatccagcagagatgcaggagtgccttcgggaatcggaacacaggtgctgcatggctgt	10
Firmicutes	Clostridia	Clostridiales	Clostridiales Family XI. Incertae Sedis	Sedimentibacter	Family XI sp.	ccacgccgtaaacgatgagtgttaggtgtctggtgttaaactgggtgccgcagctaacgcaataaacactccgcctggggagtacgcacgcaagtgtgaaactcaaaggaattgacggggacccgcacaagcagcggagcatgtggtttaattcgaagcaacgcgaagaaccttaccaagtcttgacatattacggagtgttctagagatagaacattacttcttcggaagactgtaatacaggtggtgcatggttgt	56
Proteobacteria	Gammaproteobacteria	NA	NA	NA	NA	ccacgccgtaaacgatgtctacttggaggctgaggtttaagactttggctttcggagctaacgcattaagtagaccgcctggggagtacggccgcaaggttaaaactcaaaggaattgacggggacccgcacaagcggtggatgatgtggattaattcgatgcaacgcgaagaaccttacctggtcttgacatgtacggaatctcttagagataggagagtgccttcgggagccgtaacacaggtgctgcatggctgt	121
Actinobacteria	Actinobacteria	Actinomycetales	Brevibacteriaceae	Brevibacterium	Brevibacteriaceae sp.	ccatgccgtaaacgttgggcactaggtgtggggtccattccacggattctgcgccgtagctaacgcattaagtgccccgcctggggagtacggccgcaaggctaaaactcaaaggaattgacgggggcccgcacaagcggcggagcatgcggattaattcgatgcaacgcgaagaaccttaccaaggcttgacatgcactagaccatcgcagagatgtggttttctttttgactggtgtacaggtggtgcatggttgt	810
Proteobacteria	Gammaproteobacteria	Pseudomonadales	Moraxellaceae	Psychrobacter	Moraxellaceae sp.	ccatgccgtaaacgatgtctactagccgttggggcctttgaggctttagtggcgcagctaacgcgataagtagaccgcctggggagtacggtcgcaagactaaaactcaaatgaattgacgggggcccgcacaagcggtggagcatgtggtttaattcgatgcaacgcgaagaaccttacctggccttgacatactagaaactttccagagatggattggtgccttcgggaatctagatacaggtgctgcatggctgt	3887
Proteobacteria	Betaproteobacteria	Burkholderiales	NA	Roseateles	Comamonadaceae sp.	ccacgccctaaacgatgtcaactggttgttgggtgcattagtactcagtaacgaagctaacgcgtgaagttgaccgcctggggagtacggccgcaaggttgaaactcaaaggaattgacggggacccgcacaagcggtggatgatgtggtttaattcgatgcaacgcgaaaaaccttacctacctttgacatgtacggaattcgccagagatggcttagtgctcgaaagagaaccgtaacacaggtgctgcatggctgt	671
NA	NA	NA	NA	NA	NA	ccatgctgtaaacggtgggcgctaggtgtaggggcctgttatgggtttctgtgtcgtagctaacgcattaagcgccccgcctggggagtacggccgcaaggctaaaactcaaaggaattgacgggggcccgcacaagcggtggagcatgtggtttaattcgacgcaacgcgaagaaccttacctgggctcgaaatgtagtggaatccggtagaaatatcggcgcccagcaatgggccgctatataggtgctgcatggctgt	21
NA	NA	NA	NA	NA	Candidate division TM7 unknown sp.	ccacgccgtaaactatggatgctagctgtacaccgtatcgacccggtgtgtagcgaagctaacgcgttaagcatcccgcctgtggagtacgagcgcaagcttaaaacataaaggaattgacggggacccgcacaagcggtggagcgtgttgtttaattcgatggtaagcgaagaaccttaccaaggcttgaaatcctgcgaagtctgtcgaaagacggatgtgtcttcggaaacgcagtgacaggtgctgcatggccgt	125
Proteobacteria	Alphaproteobacteria	Rhizobiales	NA	NA	NA	ccacgccgtaaacgatgagtgctaagtgttggagggtttccgcccttcagtgctgcagctaacgcattaagcactccgcctggggagtacgaccgcaaggttgaaactcaaaggaattgacgggggcccgcacaagcggtggagcatgtggtttaattcgaagcaacgcgcagaaccttaccatcctttgacatggcgtgttacccagagagatttggggtccacttcggtggcgcgcacacaggtgctgcatggctgt	25
Proteobacteria	Deltaproteobacteria	Desulfuromonadales	NA	NA	GR-WP33-58 sp.	ccacgccgtaaacgatgggtgctagccatatcgggtgttgacccaatggtgtggcgcagctaacgcattaagcaccccgcctggggagtacggacgcaagtttaaaactcaaaggaattgacgggggcccgcacaagcggtggagtatgtggtttaattcgaagcaacgcgaagaaccttacctagccttgacatgtctggaaccctgcagaaacgtgggggtgctcgcaagagagccagaacacaggtgctgcatggctgt	114
Bacteroidetes	Sphingobacteriia	Sphingobacteriales	NA	Taibaiella	Chitinophagaceae sp.	ccacgccctaaacgatgattactggacgttggcaatatgaccgatcagcgtctatataagcgaaagcattaagtaatccacctgggaagtacgttcgcaagaatgaaactcaaaggaattgacgggggtccgcacaagcggtggagcatgtggtttaattcgatgatacgcgaggaaccttacctgggctagaatgctaggtgaccggtggtgaaagccacttttccttcgggacgcctagtaaggtgctgcatggccgt	230
Firmicutes	Bacilli	Lactobacillales	Carnobacteriaceae	Trichococcus	Carnobacteriaceae sp.	ccacgccgtaaacgatgagtgctaagtgttgggggctttccggccctcggtgctggagctaacgtattaagcactccgcctggggattacgaccgcaaggttgaaactcaaaagaattgacggggacccgcacaagcggtggagcatgtggtttaattcgaagcaacgcgaagaaccttaccagctcttgacatcttctgacaactctagagatagagcgttcccttcggggacagaatgacaggtggtgcatggttgt	324
Actinobacteria	Actinobacteria	Actinomycetales	Intrasporangiaceae	Knoellia	Intrasporangiaceae sp.	ccatgccgtaaacgttgggcgctaggtgtggggctcattccacgagttccgcgccgcagctaacgcattaagcgccccgcctggggagtacggccgcaaggctaaaactcaaaggaattgacgggggcccgcacaagcggcggagcatgcggattaattcgatgcaacgcgaagaaccttaccaaggcttgacatataccggaagcatccagagatgggtgtgccctttgtggctggtatacaggtggtgcatggttgt	107
Cyanobacteria	NA	NA	NA	Chloroplast unknown	Chloroplast unknown sp.	cctagccataaacgatggatactaagtgctgagcgatcaaaagcgcgcagtgctgcagctaacgcgctaagtatcccgcctggggagtatgcccgcaagggtgaaactcaaaggaattgacgggggcccgcacaagcggtggagcatgtggtttaattcgatgcaacgcgaagaaccttaccagggcttgacatgccgtctacccccttaaaagaggggggcaaccccgtccctcattgaggcggcggtggaaacagacacaggtggtgcatggctgt	163
Proteobacteria	Epsilonproteobacteria	NA	NA	Sulfurovum	Helicobacteraceae sp.	ccacgccctaaacgatgtacactagttgttggggtgctagtcatctcagtaatgcagctaacgcattaagtgtaccgcctggggagtacggtcgcaagattaaaactcaaaggaatagacggggacccgcacaagcggtggagcatgtggtttaattcgaagatacgcgaagaaccttacctaggcttgacattgatagaatctgctagagatagcggagtgtctagtttactagaccttgaaaacaggtgctgcacggctgt	11
Fusobacteria	Fusobacteriia	Fusobacteriales	Leptotrichiaceae	Streptobacillus	Leptotrichiaceae sp.	cctagctgtaaacgatgatcactgggtgtggggggtcgaacctccgtgccgaagttaatgcgataagtgatccgcctggggagtacgttcgcaagaatgaaactcaaaggaattgacggggacccgcacaagcggtggagcatgtggtttaattcgacgcaacgcgaggaaccttaccagttcttgacatcctacaaactttctggagacagattggtgccctttcgggggaatgtagtgacaggtggtgcatggctgt	95
Proteobacteria	Alphaproteobacteria	Rhizobiales	NA	NA	NA	ccacgccgtaaacgatgaatgttagccgttggggagtttactcttcggtggcgcagctaacgcattaaacattccgcctggggagtacggtcgcaagattaaaactcaaaggaattgacgggggcccgcacaagcggtggagcatgtggtttaattcgaagcaacgcgcagaaccttaccagcccttgacatcccgatcgcggttagtggagacactatccttcagttcggctggatcggagacaggtgctgcatggctgt	502
Proteobacteria	Gammaproteobacteria	Xanthomonadales	Xanthomonadaceae	Stenotrophomonas	Xanthomonadaceae sp.	ccacgccctaaacgatgcgaactggatgttgggtgcaatttggcacgcagtatcgaagctaacgcgttaagttcgccgcctggggagtacggtcgcaagactgaaactcaaaggaattgacgggggcccgcacaagcggtggagtatgtggtttaattcgatgcaacgcgaagaaccttacctggccttgacatgtcgagaactttccagagatggattggtgccttcgggaactcgaacacaggtgctgcatggctgt	20285
Proteobacteria	Alphaproteobacteria	Rhizobiales	Hyphomicrobiaceae	Rhodoplanes	Hyphomicrobiaceae sp.	ccacgctgtaaacgatggatgctagccgtcagcaagcatgcttgttggtggcgcagctaacgcattaagcatcccgcctggggagtacggccgcaaggttaaaactcaaaggaattgacgggggcccgcacaagcggtggagcatgtggtttaattcgacgcaacgcgaagaaccttaccagcccttgacatgcccggacggtttccagagatggattcctcctagcaataggtcgggacacaggtgctgcatggctgt	259
Proteobacteria	Gammaproteobacteria	Xanthomonadales	Xanthomonadaceae	Stenotrophomonas	Xanthomonadaceae sp.	ccacgccctaaacgatgtacactagttgttggggtgctagtcatctcagtaatgcagctaacgcattaagtgtaccgcctggggagtacggtcgcaagattaaaactcaaaggaattgacgggggcccgcacaagcggtggagtatgtggtttaattcgatgcaacgcgaagaaccttacctggccttgacatgtcgagaactttccagagatggattggtgccttcgggaactcgaacacaggtgctgcatggctgt	11
Bacteroidetes	NA	Bacteroidetes Order II. Incertae sedis	Rhodothermaceae	Rubrivirga	Rhodothermaceae sp.	ccgcgccgtaaacgatggacgctcgatgttgcaccgcttcaggtgcagtgtctaagctaacgcgttaagcgtcccacctggggagtacgatcgcaaggttgaaactcaaaggaattgacgggggcccgcacaagcggtggagcatgtggattaattcgatgcaacgcgaagaaccttacccaggctcgaacgcggccggacagcccctgaaagggggtctccttcgggctggtcgcgaggtgctgcatggctgt	136
Proteobacteria	Betaproteobacteria	Neisseriales	Neisseriaceae	Neisseria	Neisseriaceae sp.	ccacgccgtaaacgatgaatgccagctgttggggtgcttgcaccgcagtagcgcagctaacgctttgagcattccgcctggggagtacggtcgcaagattaaaactcaaaggaattgacggggacccgcacaagcggtggatgatgtggattaattcgatgcaacgcgaagaaccttacctggtcttgacatgtacggaatctcttagagataggagagtgccttcgggagccgtaacacaggtgctgcatggctgt	32
Proteobacteria	Alphaproteobacteria	Rhodospirillales	Acetobacteraceae	Acidiphilium	Acetobacteraceae sp.	ccacgccgtaaacgatgtgcgctgggtgttggggggcctagcccctcagtgccgcagccaacgcggtaagcgcaccgcctggggagtacggccgcaaggttgaaactcaaaggaattgacgggggcccgcacaagcggtggagcatgtggtttaattcgaagcaacgcgcagaaccttaccagcccttgacatgggcgcgaccggccgggagaccggccttccccgcgaggggcgcgccgcacaggtgctgcatggctgt	247
Actinobacteria	Actinobacteria	Actinomycetales	Nocardiaceae	Rhodococcus	Nocardiaceae sp.	ccacgccgtaaacggtgggtactaggtgtgggtctcattccacgaggtccgtgccgcagctaacgcattaagtaccccgcctggggagtacggccgcaaggctaaaactcaaaggaattgacgggggcccgcacaagcggcggagcatgtggattaattcgatgcaacgcgaagaaccttacctgggcttgacatacaccagattgctgcagagatgtagtgtcccttgtggttggtgtacaggtggtgcatggttgt	87
Proteobacteria	Deltaproteobacteria	Myxococcales	NA	NA	NA	ccacgctgtaaacgatgggtactaggctttgtgggaatagacccctgcagagccggagctaacgcaataagtaccccgcctgggaagtacggtcgcaagactaaaactcaaaggaattgacgggggcccgcacaagcggtggatcatgtggtttaattcgaagcaacgcgcaaaaccttacctgggtttgacatcctctgaccgctgcagaaatgcagtttttgtagcaatacaacagagagacaggtgctgcatggctgt	96
Bacteroidetes	Flavobacteriia	Flavobacteriales	Flavobacteriaceae	Cloacibacterium	Flavobacteriaceae sp.	ccacgccgtaaacgatggatactagttgtttggccgcaaggctgagtgactaagcgaaagtgataagtatcccacctggggagtacgaacgcaagtttgaaactcaaaggaattgacgggggcccgcacaagcggtggagcatgtggtttaattcgatgatacgcgaggaaccttaccagggcttaaatgtagtttgaccgctttggaaacagagctttcgcaagacaaattacaaggtgctgcatggttgt	35
Actinobacteria	NA	NA	NA	NA	NA	ccatgctgtaaacggtgggcgctaggtgtaggggcctgttatgggtttctgtgtcgtagctaacgcattaagcgccccgcctggggagtacggccgcaaggctaaaactcaaaggaattgacggggacccgcacaagcggtggagcatgtggtttaattcgaagcaacgcgaagaaccttaccaggtcttgacatcccttgacaactccagagatggagcgttcccttcggggacaaggtgacaggtggtgcatggttgt	25
Firmicutes	Clostridia	Clostridiales	Clostridiales Family XI. Incertae Sedis	Sedimentibacter	Family XI sp.	ccacgccgtaaacgatgagtgctaggtgtcgggggtcaaacctcggtgccgtcgttaacacactaagcactccgcctggggagtacgtgcgcaagcatgaaactcaaaggaattgacggggacccgcacaagcagcggagcatgtggtttaattcgaagcaacgcgaagaaccttaccaggacttgaaatactagcgcccactttagagataaagttttttcttcggaaacgctaatacaggtggtgcatggttgt	165
Proteobacteria	Alphaproteobacteria	Caulobacterales	Caulobacteraceae	Brevundimonas	Caulobacteraceae sp.	ccacgccgtaaacgatgagagctagttgtcggcacgcatgcgtgtcggtgacgcagctaacgcattaagctctccgcctggggagtacggtcgcaagattaaaactcaaaggaattgacgggggcccgcacaagcggtggagcatgtggtttaattcgaagcaacgcgcagaaccttaccaccttttgacatgcccggaccacgccagagatggcgctttcccttcggggaccggtgcacaggtgctgcatggctgt	162
Acidobacteria	Acidobacteriia	NA	NA	NA	Subgroup 4 Unknown Family sp.	cctagccctaaacgatgaatacttggtgtctggagtaatttaattctccgggtgccgtcgctaacgttttaagtattccgcctggggagtacgcacgcaagtgtgaaactcaaaggaattgacggggacccgcacaagcggtggagcatgtggtttaattcgacgcaacgcgaagaaccttacctggactagaatgcctttgaccgttccgtaatgggaacttcccgagcaatcgggcaaagtgcaaggtgctgcatggctgt	32
Bacteroidetes	Sphingobacteriia	Sphingobacteriales	NA	Taibaiella	Chitinophagaceae sp.	ccacgccctaaacgatggatactcgacatacgcgatacactgtgtgtgtctgagcgaaagcattaagtatcccacctgggaagtacgatcgcaagattgaaactcaaaggaattgacgggggtccgcacaagcggtggagcatgtggtttaattcgatgatacgcgaggaaccttacctgggctagaatgcggtttgaccgctagtgaaagctagttttgtcgcaagacacagatcgtaaggtgctgcatggctgt	76
Acidobacteria	Acidobacteriia	NA	NA	NA	Subgroup 4 Unknown Family sp.	cctagccctaaacgatgaatgcttggtgtctggagttttaaatctctgggtgccgtcgctaacgcttttagcattccgcctggggagtacgcacgcaagtgtgaaactcaaaggaattgacggggacccgcacaagcggtggagcatgtggtttaattcgacgcaacgcgaagaaccttacctggactagaatgtgagggaatgttacctaatagtaacagtctgagcaatcagacccaaaacaagatgctgcatggctgt	15
Proteobacteria	Alphaproteobacteria	Sphingomonadales	Sphingomonadaceae	Sphingomonas	Sphingomonadaceae sp.	ccacgccgtaaacgatgataactagctgtccgggcacttggtgcttgggtggcgcagctaacgcattaagttatccgcctggggagtacggtcgcaagattaaaactcaaaggaattgacgggggcctgcacaagcggtggagcatgtggtttaattcgaagcaacgcgcagaaccttaccagcgtttgacatggctagtatggtttccagagatggattccttcagttcggctggctagcacacaggtgctgcatggctgt	804
Acidobacteria	Acidobacteriia	NA	NA	NA	Subgroup 4 Unknown Family sp.	cctggccctaaacgatgaatacttggtgtctggaattattattgttccgggtgccgtcgctaacgttttaagtattccgcctggggagtacgcacgcaagtgtgaaactcaaaggaattgacggggacccgcacaagcggtggagcatgtggtttaattcgacgcaacgcgaagaaccttacctaggctagaatgtgagggaatgttgggtaacgccaacagtctgggaaaccagacccaaaacaaggtgctgcatggctgt	60
Actinobacteria	Actinobacteria	Actinomycetales	Corynebacteriaceae	Corynebacterium	Corynebacteriaceae sp.	ccatgccgtaaacggtgggcgctaggtgtgagggtctttctacgactttcgtgccgtagctaacgcattaagcgccccgcctggggagtacggccgcaaggctaaaactcaaaggaattgacgggggcccgcacaagcggcggagcatgtggattaattcgatgcaacgcgaagaaccttacctgggcttgacatacactagatcgctgcagagatgtagtttccctttgtggttggtgtacaggtggtgcatggttgt	4365
Proteobacteria	Gammaproteobacteria	Xanthomonadales	Xanthomonadaceae	Stenotrophomonas	Xanthomonadaceae sp.	ccacgccctaaacgatgcgaactggatgttggtctcaactcggagatcagtgtcgaagctaacgcgttaagttcgccgcctggggagtacggtcgcaagactgaaactcaaaggaattgacgggggcccgcacaagcggtggagcatgtggtttaattcgatgcaacgcgaagaaccttacctactcttgacatccagagaattcgctagagatagcttagtgccttcgggaactctgagacaggtgctgcatggctgt	10
Bacteroidetes	Sphingobacteriia	Sphingobacteriales	NA	Taibaiella	Chitinophagaceae sp.	ccacgccctaaacgatggatactcgacattagcgatatactgttagtgtctgagcgaaagcattaagtatcccacctgggaagtacgatcgcaagattgaaactcaaatgaattgacgggggtccgcacaagcggtggagcatgtggtttaattcgatgatacgcgaggaaccttacctgggctagaatgcggtttgaccgtaggtgaaagcttattttgtagcaatacacagatcgtaaggtgctgcatggctgt	449
Proteobacteria	Alphaproteobacteria	Sphingomonadales	Sphingomonadaceae	Sphingomonas	Sphingomonadaceae sp.	ccacgccgtaaacgatgataactagctgtccggggacttggtctttgggtggcgcagctaacgcattaagttatccgcctggggagtacggccgcaaggttaaaactcaaatgaattgacgggggcctgcacaagcggtggagcatgtggtttaattcgaagcaacgcgcagaaccttaccagcgtttgacatgtccggacgatttccagagatggatctcttcccttcggggactggaacacaggtgctgcatggctgt	5943
Bacteroidetes	Cytophagia	Cytophagales	Cytophagaceae	Adhaeribacter	Cytophagaceae sp.	ccacactgtaaacgttgatgactcgatgttggcgatacacagccagcgtccaagagcaatcgttaagtcatccacctggggagtacgccggcaacggtgaaactcaaaggaattgacgggggtccgcacaagcggtggagcatgtggtttaattcgatgatacgcgaggaaccttacctgggctagaatgcccttgaccgatccagagatggattttttcgcaagaacaaggagcaaggtgctgcatggctgt	72
Proteobacteria	Betaproteobacteria	Burkholderiales	NA	Roseateles	Comamonadaceae sp.	ccacgccctaaacgatgtcaactggttgttgggagggtttcttctcagtaacgtagctaacgcgtgaagttgaccgcctggggagtacggccgcaaggttgaaactcaaaggaattgacggggacccgcacaagcggtggatgatgtggtttaattcgatgcaacgcgaaaaaccttacctacccttgacatgtctggaatcctgaagagatttgggagtgctcgaaagagagccagaacacaggtgctgcatggccgt	75030
Acidobacteria	Acidobacteriia	NA	NA	NA	Subgroup 3 Unknown Family sp.	ccacgccctaaacgatgcatacttggtgtcggccattcagttggtcggtgccggagctaacgcgttaagtatgccgcctggggagtacggtcgcaaggctgaaactcaaaggaattgacgggggcccgcacaagcggtggagcatgtggtttaattcgacgcaacgcgaagaaccttacctgggctcgaacggctgcagatcggtggtagaaatatcgcctttcccgcaagggactgtagtcgaggtgctgcatggctgt	20
Proteobacteria	Gammaproteobacteria	Xanthomonadales	Xanthomonadaceae	Stenotrophomonas	Xanthomonadaceae sp.	ccacgccctaaacgatgcgaactggatgttggtctcaactcggagatcagtgtcgaagctaacgcgttaagttcgccgcctggggagtacggtcgcaagactgaaactcaaaggaattgacgggggcccgcacaagcggtggagtatgtggtttaattcgatgcaacgcgaagaaccttacctggccttgacatgtccggaatccagcagagatgcaggagtgccttcgggaatcggaacacaggtgctgcatggctgt	3340
Proteobacteria	Gammaproteobacteria	NA	NA	NA	NA	ccacgccctaaacgatgtacactagttgttggggtgctagtcatctcagtaatgcagctaacgcattaagtgtaccgcctggggagtacggtcgcaagattaaaactcaaaggaatagacggggacccgcacaagcggtggagcatgtggtttaattcgatgcaacccgaagaaccttacctacccttgacatccttggaagaaggcagagatgcctttgtgccgaaaggaaccaagagacaggtgctgcatggctgt	12
Proteobacteria	Alphaproteobacteria	Rhodospirillales	Acetobacteraceae	Acidiphilium	Acetobacteraceae sp.	ccacgccgtaaacgatgtgcgctgaatgttggggttcttagaatctcagtgttgtagctaacgcggtaagcgcaccgcctggggagtacggccgcaaggttgaaactcaaaggaattgacgggggcccgcacaagcggtggagcatgtggtttaattcgaagcaacgcgcagaaccttaccagctcttgacatggtcacgaccgacgcagagatgcgtttttcccgcaagggacgtgatgcacaggtgctgcatggctgt	88
Proteobacteria	Betaproteobacteria	Neisseriales	Neisseriaceae	Neisseria	Neisseriaceae sp.	ccacgccctaaacgatgtcaattagctgttgggcaacttgattgcttagtagcgtagctaacgcgtgaaattgaccgcctggggagtacggtcgcaagattaaaactcaaaggaattgacggggacccgcacaagcggtggatgatgtggattaattcgatgcaacgcgaagaaccttacctggtcttgacatgtacggaatcctccagagacggaggagtgccttcgggagccgtaacacaggtgctgcatggctgt	694
Proteobacteria	Alphaproteobacteria	Sphingomonadales	Sphingomonadaceae	Sphingomonas	Sphingomonadaceae sp.	ccacgccgtaaacgatgataactagctgccagggctcttggagctttggtggcgcagctaacgcattaagttatccgcctggggagtacggtcgcaagattaaaactcaaaggaattgacgggggcctgcacaagcggtggagcatgtggtttaattcgaagcaacgcgcagaaccttaccagcgtttgacatccttgtcgcggattccagagatggattccttcagttcggctggacaagtgacaggtgctgcatggctgt	277
Planctomycetes	NA	NA	NA	NA	Pla4 lineage unknown sp.	cctagccgtaaacgatggacactgagtgaaggagggcttgcccttctttgctgcagctaacgcgttaagtgtcccgcctggggagtacggccgcaaggttaaaactcaaaggaattgacgggggctcgcacaagcggtggagcatgtggttcaattcgatgcaacgcgaagaaccttacccgggcttgaagtggaggtggtaggagctggaaacagtgacgaccccgcaaggggagccttcatcaggtgttgcatggctgt	73
NA	NA	NA	NA	NA	NA	ccacgctgtaaacgatgtcgacttggaggttgtgcccttgaggcgtggcttccggagctaacgcgttaagtcgaccgcctggggagtacggccgcaaggttaaaactcaaatgaattgacgggggcccgcacaagcggtggagcatgtggtttaattcgatgcaacgcgaagaaccttacctgggtttgacatgtaccggtaacagtcagagatggctgccccctttttgggtcggtatgcaggtggtgcatggctgt	14
Actinobacteria	Actinobacteria	Acidimicrobiales	NA	Acidimicrobiales unknown	Acidimicrobiales unknown sp.	ccacgccgtaaacgttgggcactaggtgtggggtcttatcaacggattccgtgccgcagctaacgcattaagtgccccgcctggggagtacggccgcaaggctaaaactcaaaggaattgacgggggcccgcacaagcggcggagcatgttgcttaattcgaggcaacgcgaagaaccttacctgggtttgacatgtacggaaaagccacagagatgtggtgtccttcggggccgtacacaggtggtgcatggctgt	261
Proteobacteria	Alphaproteobacteria	Sphingomonadales	NA	NA	NA	ccacgccgtaaacgatgataactagctgtcgggggccataggctttcggtggcgcagctaacgcattaagttatccgcctggggagtacggccgcaaggttaaaactcaaagaaattgacgggggcctgcacaagcggtggagcatgtggtttaattcgaagcaacgcgcagaaccttaccagcgtttgacatccctatcgcggttaccagagatggtttccttcagttcggctggataggtgacaggtgctgcatggctgt	130
Bacteroidetes	Cytophagia	Cytophagales	Cytophagaceae	Adhaeribacter	Cytophagaceae sp.	ccacactgtaaacgatgataactaactgttggctttcgggtcagtggtacagagaaatcgttaagttatccacctggggagtacgccggcaacggtgaaactcaaaggaattgacgggggtccgcacaagcggtggagcatgtggtttaattcgacgatacgcgaggaaccttacctaggctagaatgtgaaggaatgtatcagaaatggtgcagtcagcaatgacctgaaacaaggtgctgcatggctgt	275
Proteobacteria	Betaproteobacteria	Burkholderiales	Burkholderiaceae	Limnobacter	Burkholderiaceae sp.	ccacgccctaaacgatgtcaactagttgttggggattcatttccttagtaacgtagctaacgcgtgaagttgaccgcctggggagtacggtcgcaagattaaaactcaaaggaattgacggggacccgcacaagcggtggatgatgtggattaattcgatgcaacgcgaaaaaccttacctacccttgacatggtcggaatcctgctgagaggcgggagtgctcgaaagagaaccggcgcacaggtgctgcatggctgt	2336
Proteobacteria	Alphaproteobacteria	Rhizobiales	Methylobacteriaceae	Methylobacterium	Methylobacteriaceae sp.	ccacgccgtaaacgatgaatgctagccgttggcgggcttgcccgtcagtggcgcagctaacgctttaagcattccgcctggggagtacggtcgcaagattaaaactcaaaggaattgacgggggcccgcacaagcggtggagcatgtggtttaattcgaagcaacgcgcagaaccttaccatcccttgacatcccatgctaaccagagagatctggcgtttccttcgggaacgtggagacaggtgctgcatggctgt	87
NA	NA	NA	NA	NA	NA	ccacgctgtaaacgatgtcgatttgggggttgggcttaggtctggctctcgtagctaacgcgctaaatcgaccgcctggggagtacggccgcaaggttaaaactcaaatgaattgacgggggcccgcacaagcggtggagcatgtggtttaattcgatgcaacgcgaagaaccttacctactcttgacatccagagaatccattagagatagtggagtgccttcgggaactctgagacaggtgctgcatggctgt	234
Actinobacteria	Actinobacteria	Actinomycetales	Microbacteriaceae	Mycetocola	Microbacteriaceae sp.	ccacgccgtaaacgttgggaactagatgtagggaccattccacggtttctgtgtcgcagctaacgcattaagttccccgcctggggagtacggtcgcaagactaaaactcaaaggaattgacgggggcccgcacaagcggcggagcatgcggattaattcgatgcaacgcgaagaaccttaccaaggcttgacatatagaggaaacgtgcagaaatgtacgccccgcaaggtctctatacaggtggtgcatggttgt	255
Actinobacteria	Actinobacteria	Actinomycetales	Microbacteriaceae	Mycetocola	Microbacteriaceae sp.	ccatgccgtaaacgttgggaactagatgtggggaccattccacggtctccgtgtcgcagctaacgcattaagttccccgcctggggagtacggccgcaaggctaaaactcaaaggaattgacgggggcccgcacaagcggcggagcatgcggattaattcgatgcaacgcgaagaaccttaccaaggcttgacatatacctgaaaaggctggaaacagtctccccgcaaggcaggtatacaggtggtgcatggttgt	103
Proteobacteria	Gammaproteobacteria	Pseudomonadales	Moraxellaceae	Psychrobacter	Moraxellaceae sp.	ccatgccgtaaacgatgtctactagccgttggggtctttgagactttagtggcgcagctaacgcgataagtagaccgcctggggagtacggtcgcaagactaaaactcaaatgaattgacgggggcccgcacaagcggtggagcatgtggtttaattcgatgcaacgcgaagaaccttacctggtcttgacatagtaagaactttccagagatggattggtgccttcgggagcttacatacaggtgctgcatggctgt	6500
Actinobacteria	Actinobacteria	Actinomycetales	Pseudonocardiaceae	Amycolatopsis	Pseudonocardiaceae sp.	ccacgctgtaaacgttgggcgctaggtgtgggcgacttccacgttgtccgtgccgtagctaacgcattaagcgccccgcctggggagtacggccgcaaggctaaaactcaaaggaattgacgggggcccgcacaagcggcggagcatgtggattaattcgatgcaacgcgaagaaccttacctgggcttgacatgcactggatcgccgtagagatacggtttcccttgtggccggtgtgcaggtggtgcatggctgt	57
Bacteroidetes	Flavobacteriia	Flavobacteriales	Cryomorphaceae	Crocinitomix	Cryomorphaceae sp.	ccacgccgtaaacgatcattactcgatatcagcgatatacagttggtgtctaagcgaaagtgataagtaatgcacctggggagtacgatcgcaaggttgaaactcaaaggaattgacgggggcccgcacaagcggtggagcatgtggtttaattcgatgatacgcgaggaaccttaccagggcttaaatgcatagtgacaggggtggaaacacctttttcttcggacactttgcaaggtgctgcatggctgt	40
Proteobacteria	Deltaproteobacteria	Myxococcales	Polyangiaceae	Sorangium	Polyangiaceae sp.	ccacgccgtaaacgatgggtgctaggtgtcacgggctttgactcctgtggtgccgtagcaaacgcattaagcaccccgcctgggaagtacggccgcaaggctaaaactcaaaggaattgacgggggcccgcacaagcggtggagcatgtggtttaattcgacgcaacgcgaagaaccttacctgggctagaaagtataggaacctggtggaagcatcggggtgctcttcggagaacctatagttaggtgctgcatggctgt	281
Proteobacteria	Betaproteobacteria	Burkholderiales	Oxalobacteraceae	Oxalobacteraceae unknown	Oxalobacteraceae sp.	ccacgccctaaacgatgtctactagttgtcgggttttaattaacttggtaacgcagctaacgcgtgaagtagaccgcctggggagtacggtcgcaagattaaaactcaaaggaattgacggggacccgcacaagcggtggatgatgtggattaattcgatgcaacgcgaaaaaccttacctacccttgacatgtacggaagaccgaagagatttggttgtgctcgaaagagaaccgtaacacaggtgctgcatggctgt	2138
NA	NA	NA	NA	NA	Candidate division TM7 unknown sp.	ccacgccgtaaacgatggatgctagctgtggggggtatcgaccccctccgtagcgaagctaacgcgttaagcatcccgcctgtggagtacggccgcaaggctaaaacataaaggaattgacggggacccgcacaagcggtggagcgtgttctttaattcgatgataaacgaagaaccttaccagggcttgacatcccttgaattactccgaaaggagtgagtgctttattgaacaaggtgacagattctgcatggccgt	77
NA	NA	NA	NA	NA	NA	ccacgctgtaaacgatgtcgacttggaggttgtgcccttgaggcgtggcttccggagctaacgcgttaagtcgaccgcctggggagtacggccgcaaggttaaaactcaaatgaattgacgggggcccgcacaagcggtggagcatgtggtttaattcgaagcaacgcgcagaaccttaccaccttttgacatgcctggaccgccagagagatctggctttctcttcggagactaggacacaggtgctgcatggctgt	12
Actinobacteria	Actinobacteria	Actinomycetales	NA	NA	NA	ccacgccgtaaacggtgggtactaggtgtgggtttccttccttgggatccgtgccgtagctaacgcattaagtaccccgcctggggagtacggccgcaaggctaaaactcaaaggaattgacggggacccgcacaagcggtggatgatgtggattaattcgatgcaacgcgaagaaccttacctggtcttgacatgtacggaatctcttagagataggagagtgccttcgggagccgtaacacaggtgctgcatggctgt	18
Firmicutes	NA	NA	NA	NA	NA	ccacgccgtaaacgatgaatgccagccgttagtgggtttactcactagtggcgcagctaacgctttaagcattccgcctggggagtacggtcgcaagattaaaactcaaaggaattgacgggggcccgcacaagcggtggagcatgtggtttaattcgaagcaacgcgaagaaccttaccaggtcttgacatcctttgaccactctagagatagagctttcccttcggggacaaagtgacaggtggtgcatggttgt	31
Proteobacteria	Alphaproteobacteria	Rhizobiales	Bradyrhizobiaceae	Bradyrhizobium	Bradyrhizobiaceae sp.	ccacgccgtaaacgatgaatgccagccgttagtgggtttactcactagtggcgcagctaacgctttaagcattccgcctggggagtacggtcgcaagattaaaactcaaaggaattgacgggggcccgcacaagcggtggagcatgtggtttaattcgacgcaacgcgcagaaccttaccagcccttgacatgtctaggaccggtcgcagagatgtgaccttctcttcggagcctagagcacaggtgctgcatggctgt	3767
Actinobacteria	Actinobacteria	Actinomycetales	Microbacteriaceae	Mycetocola	Microbacteriaceae sp.	ccatgccgtaaacgttgggaactagatgtggggaccattccacggtctccgtgtcgcagctaacgcattaagttccccgcctggggagtacggccgcaaggctaaaactcaaaggaattgacgggggcccgcacaagcggcggagcatgcggattaattcgatgcaacgcgaagaaccttaccaaggcttgacatatagaggaaacggctggaaacagtcgccccgcaaggtctctatacaggtggtgcatggttgt	934
Proteobacteria	Gammaproteobacteria	Xanthomonadales	Xanthomonadaceae	Stenotrophomonas	Xanthomonadaceae sp.	ccacgccctaaacgatgcgaactggatgttgggtgcaatttggcacgcagtatcgaagctaacgcgttaagttcgccgcctggggagtacggtcgcaagactgaaactcaaaggaattgacgggggcccgcacaagcggtggagtatgtggtttaattcgatgcaacgcgaagaaccttacctactcttgacatccagagaattcgctagagatagcttagtgccttcgggaactctgagacaggtgctgcatggctgt	17
Acidobacteria	Acidobacteriia	Acidobacteriales	Acidobacteriaceae	Terriglobus	Acidobacteriaceae (Subgroup 1) sp.	cctagccctaaacgatgatcgcttggtgtgacgggtacccaatcccgccgtgccgaagctaacgcgttaagcgatccgcctggggagtacggtcgcaaggctgaaactcaaaggaattgacgggggcccgcacaagcggtggagcatgtggtttaattcgacgcaacgcgaagaaccttacctgggctcgaaatgtagtggaccggggtagaaatatcccttcctagcaataggctgctatataggtgctgcatggctgt	169
Proteobacteria	Gammaproteobacteria	Pasteurellales	Pasteurellaceae	Haemophilus	Pasteurellaceae sp.	ccacgctgtaaacgctgtcgatttggggattgggcttaaagcttggtgcccgtagctaacgtgataaatcgaccgcctggggagtacggccgcaaggttaaaactcaaatgaattgacgggggcccgcacaagcggtggagcatgtggtttaattcgatgcaacgcgaagaaccttacctactcttgacatccatggaatcttatagagatatgagagtgccttcgggaaccatgagacaggtgctgcatggctgt	261
Proteobacteria	Gammaproteobacteria	Pseudomonadales	Moraxellaceae	Psychrobacter	Moraxellaceae sp.	ccatgccgtaaacgatgtcaactagccgttgggggatttgatcctttagtggcgcagctaacgcgataagttgaccgcctggggagtacggtcgcaagactaaaactcaaatgaattgacgggggcccgcacaagcggtggagcatgtggtttaattcgatgcaacgcgaagaaccttacctggtcttgacatagtgagaattgggcagagatgcccgagtgccttcgggaattcacatacaggtgctgcatggctgt	534
Proteobacteria	Betaproteobacteria	Burkholderiales	NA	NA	NA	ccacgccctaaacgatgtacactagttgttggggtgctagtcatctcagtaatgcagctaacgcattaagtgtaccgcctggggagtacggtcgcaagattaaaactcaaaggaattgacggggacccgcacaagcggtggatgatgtggtttaattcgatgcaacgcgaaaaaccttacccacctttgacatggcaggaagtttccagagatggattcgtgctcgaaagagaacctgcacacaggtgctgcatggctgt	14
Proteobacteria	Alphaproteobacteria	Caulobacterales	Caulobacteraceae	Brevundimonas	Caulobacteraceae sp.	ccacgccgtaaacgatgagtgctagttgtcggcatgcatgcatgtcggtgacgcagctaacgcattaagcactccgcctggggagtacggtcgcaagattaaaactcaaaggaattgacgggggcccgcacaagcggtggagcatgtggtttaattcgaagcaacgcgcagaaccttaccaccttttgacatgcctggaccgctgcagagatgcagttttcccttcggggaccaggacacaggtgctgcatggctgt	2541
Firmicutes	Clostridia	Clostridiales	NA	NA	Clostridiaceae 1 sp.	ccacgccgtaaacgatgggtactaggtgtaggaggtatcgaccccttctgtgccgtcgttaacacaataagtaccccgcctggggagtacggtcgcaagactaaaactcaaaggaattgacgggggcccgcacaagcagcggagcatgtggtttaattcgaagcaacgcgaagaaccttacctagacttgacatctcctgcattacccttaatcggggaagcccttcggggcaggaagacaggtggtgcatggttgt	49
Firmicutes	Bacilli	Bacillales	NA	NA	NA	ccacgccgtaaacgatgagtgctaagtgttagggggtttccgccccttagtgctgcagctaacgcattaagcactccgcctggggagtacggccgcaaggctgaaactcaaaggaattgacgggggcccgcacaagcggtggagcatgtggtttaattcgaagcaacgcgaagaaccttaccaggtcttgacatcccgctgaccgcctaggagactaggctttcccttcggggacagcggtgacaggtggtgcatggttgt	517
Proteobacteria	Alphaproteobacteria	Rhodobacterales	Rhodobacteraceae	Paracoccus	Rhodobacteraceae sp.	ccacgccgtaaacgatgaatgccagtcgtcgggtagcatgctattcggtgacacacctaacggattaagcattccgcctggggagtacggccgcaaggttaaaactcaaaggaattgacgggggcccgcacaagcggtggagcatgtggtttaattcgaagcaacgcgcagaaccttaccaacccttgacatggcagtgaccgttccagagatggatctttctcgtaagagacactgcacacaggtgctgcatggctgt	197
Proteobacteria	Betaproteobacteria	Burkholderiales	Burkholderiaceae	Limnobacter	Burkholderiaceae sp.	ccacgccctaaacgatgtcaactagttgttggggattcattttctcagtaacgtagctaacgcgtgaagttgaccgcctggggagtacggtcgcaagattaaaactcaaaggaattgacggggacccgcacaagcggtggatgatgtggattaattcgatgcaacgcgaaaaaccttacctacccttgacatgccactaacgaagcagagatgcattaggtgcccgaaagggaaagtggacacaggtgctgcatggctgt	1142
NA	NA	NA	NA	NA	NA	ccatgccgtaaacgttgggcgctaggtgtggggtccattccacgggttccgtgccgcagctaacgcattaagcgccccgcctggggagtacggccgcaaggctaaaactcaaaggaattgacgggggcccgcacaagcggtggagcatgtggtttaattcgatgcaacgcgaagaaccttacctactcttgacatccagagaattcgctagagatagcttagtgccttcgggaactctgagacaggtgctgcatggctgt	10
Actinobacteria	Actinobacteria	Bifidobacteriales	Bifidobacteriaceae	Bifidobacterium	Bifidobacteriaceae sp.	ccacgccgtaaacggtggatgctggatgtggggccctttccacgggttccgtgtcggagctaacgcgttaagcatcccgcctggggagtacggccgcaaggctaaaactcaaagaaattgacgggggcccgcacaagcggcggagcatgcggattaattcgatgcaacgcgaagaaccttacctgggcttgacatgttcccgacgacggcagagatgtcgtttcccttcggggcgggttcacaggtggtgcatggtcgt	179
Actinobacteria	Actinobacteria	Actinomycetales	Microbacteriaceae	Mycetocola	Microbacteriaceae sp.	ccatgccgtaaacgttgggaactagatgtagggtccattccacggattctgtgtcgcagctaacgcattaagttccccgcctggggagtacggccgcaaggctaaaactcaaaggaattgacgggggcccgcacaagcggcggagcatgcggattaattcgatgcaacgcgaagaaccttaccaaggcttgacatataccggaaacggctggaaacagtcgccccgcaaggtcggtatacaggtggtgcatggttgt	3071
Actinobacteria	Actinobacteria	Actinomycetales	Propionibacteriaceae	Microlunatus	Propionibacteriaceae sp.	ccatgctgtaaacgttgggcactaggtgtggggacttttgtggtttctgcgccgtagctaacgcattaagtgccccgcctggggagtacggccgcaaggctaaaactcaaaggaattgacggggccccgcacaagcggcggagcatgcggattaattcgatgcaacgcgtagaaccttacctgggtttgacatggatcgggagtgctcagagatgggtgtgcctcttttggggtcggttcacaggtggtgcatggctgt	28
Proteobacteria	Gammaproteobacteria	NA	NA	NA	NA	ccacgccgtaaacgatgtctactagtcgttgggtcccttgaggacttagtgacgcagctaacgcaataagtagaccgcctggggagtacggccgcaaggttaaaactcaaaggaattgacggggacccgcacaagcggtggatgatgtggattaattcgatgcaacgcgaagaaccttacctggtcttgacatgtacggaatctcttagagataggagagtgccttcgggagccgtaacacaggtgctgcatggctgt	40
Proteobacteria	Alphaproteobacteria	Rhizobiales	Hyphomicrobiaceae	Rhodoplanes	Hyphomicrobiaceae sp.	ccacgccgtaaactatgagagctagccgttggatggtttaccattcagtggcgcagctaacgcattaagctctccgcctggggagtacggtcgcaagattaaaactcaaaggaattgacgggggcccgcacaagcggtggagcatgtggtttaattcgaagcaacgcgaagaaccttaccagcccttgacatgccaagacgacttccagagatggatttcttcccttcggggacttggacacaggtgctgcatggctgt	2139
Firmicutes	Clostridia	Clostridiales	NA	NA	NA	ccacgccgtaaacgatgaataccaggtgcggggggcaccaaagatcctccgtgccgtagcaaacgcattaagtattccgcctggggagtacgatcgcaaggttgaaactcaaaggaattgacgggggcccgcacaagcagcggagcatgtggtttaattcgaagcaacgcgaagaaccttaccaaggcttgacatcgcctgacagatgcagagatgtattttccccttttggggcaggcagacaggtggtgcatggttgt	77
Actinobacteria	NA	NA	NA	NA	NA	ccacgccgtaaacgatgagtgctaagtgttggagggtttccgcccttcagtgctgcagctaacgcattaagcactccgcctggggagtacgaccgcaaggttgaaactcaaaggaattgacgggggcccgcacaagcggcggagcatgtggattaattcgatgcaacgcgaagaaccttacctgggtttgacatataccggaaagctgcagagatgtggccccccttgtggtcggtatacaggtggtgcatggctgt	23
Firmicutes	Bacilli	Bacillales	Bacillaceae	Geobacillus	Bacillaceae sp.	ccacgccgtaaacgatgagtgctaggtgttagggggtttccgccccttagtgctgcagttaacgcattaagcactccgcctggggagtacggccgcaaggctgaaactcaaaagaattgacggggacccgcacaagcggtggagcatgtggtttaattcgaagcaacgcgaagaaccttaccaggtcttgacatcctctgacaaccctagagatagggcgttcccttcggggacagagtgacaggtggtgcatggttgt	1378
Actinobacteria	Actinobacteria	Actinomycetales	NA	NA	NA	ccacgccgtaaacggtgggtactaggtgtgggtctcattccacgaggtccgtgccgcagctaacgcattaagtaccccgcctggggagtacggccgcaaggctaaaactcaaaggaattgacggggccccgcacaagcggcggagcatgcggattaattcgatgcaacgcgaagaaccttacctggtcttgacatgtacggaatctcttagagataggagagtgccttcgggagccgtaacacaggtgctgcatggctgt	10
Actinobacteria	Actinobacteria	Actinomycetales	Micrococcaceae	Micrococcus	Micrococcaceae sp.	ccatgccgtaaacgttgggcactaggtgtgggggacattccacgttttccgcgccgtagctaacgcattaagtgccccgcctggggagtacggccgcaaggctaaaactcaaaggaattgacgggggcccgcacaagcggcggagcatgcggattaattcgatgcaacgcgaagaaccttaccaaggcttgacatggaccggatcgctgcagagatgcagtttcccttcggggtcggttcacaggtggtgcatggttgt	297
Firmicutes	Clostridia	Clostridiales	Lachnospiraceae	Incertae Sedis	Lachnospiraceae sp.	ccacgctgtaaacgatgaatactaggtgtgggtgtgcactgcacatccgtgccgcagctaacgcaataagtattccacctggggagtacgttcgcaagaatgaaactcaaaggaattgacggggacccgcacaagcggtggagcatgtggtttaattcgaagcaacgcgaagaaccttaccaggccttgacatcccaaggaaagttccctaaccggaacccctcttcggagtcttggagacaggtggtgcatggttgt	498
Bacteroidetes	Flavobacteriia	Flavobacteriales	Flavobacteriaceae	Cloacibacterium	Flavobacteriaceae sp.	ccacgccgtaaacgatggatactagctgttcggagcaatctgagtggctaagcgaaagtgataagtatcccacctggggagtacgttcgcaagaatgaaactcaaaggaattgacgggggcccgcacaagcggtggagcatgtggtttaattcgatgatacgcgaggaaccttaccaaggcttaaatgtagattgacaggactggaaacagttttttcttcggacaatttacaaggtgctgcatggttgt	1165
Bacteroidetes	Sphingobacteriia	Sphingobacteriales	Sphingobacteriaceae	Mucilaginibacter	Sphingobacteriaceae sp.	ccacgccctaaacgatgataactcgatgttggcgatagacagccagcgtccaagcgaaagcgttaagttatccacctggggagtacgcccgcaagggtgaaactcaaaggaattgacgggggcccgcacaagcggaggagcatgtggtttaattcgatgatacgcgaggaaccttacccgggcttgaaagttagtgaagagtgcagagacgcactcgtccttcgggacacgaaactaggtgctgcatggctgt	131
Proteobacteria	Gammaproteobacteria	NA	NA	NA	NA	ccacgccctaaacgatgtctactagttgtcgggtcttaattgacttggtaacgcagctaacgcgtgaagtagaccgcctggggagtacggtcgcaagattaaaactcaaatgaattgacgggggcccgcacaagcggtggagcatgtggtttaattcgatgcaacgcgaagaaccttacctactcttgacatccagagaattcgctagagatagcttagtgccttcgggaactctgagacaggtgctgcatggctgt	22
Bacteroidetes	Cytophagia	Cytophagales	Cytophagaceae	Adhaeribacter	Cytophagaceae sp.	ccacactgtaaacgttgatgactcgctgtgtgcgatatacagtacgcggcttagcgaaagcgataagtcatccacctggggagtacgccggcaacggtgaaactcaaaggaattgacgggggtccgcacaagcggtggagcatgtggtttaattcgatgatacgcgaggaaccttacctggactagaatgcccttgatgggtccagagatggactgttccgcaaggacaaggagcaaggtgctgcatggccgt	60
Actinobacteria	Actinobacteria	Actinomycetales	Microbacteriaceae	Mycetocola	Microbacteriaceae sp.	ccacgccgtaaacggtgggtactagttgtgggtcccttccacgggatccgtgacgcagctaacgcattaagtaccccgcctggggagtacggccgcaaggctaaaactcaaaggaattgacgggggcccgcacaagcggcggagcatgtggattaattcgatgcaacgcgaagaaccttacctgggtttgacatatacgagaacgggcgagagatcgtcaactctttggacactcgtaaacaggtggtgcatggttgt	20
Acidobacteria	Acidobacteriia	NA	NA	NA	Subgroup 4 Unknown Family sp.	cctagccctaaacgatgaatacttggtgtctggagttttaattctccgggtgccgtcgctaacgtttttagtattccgcctggggagtacgcacgcaagtgtgaaactcaaaggaattgacggggacccgcacaagcggtggagcatgtggtttaattcgacgcaacgcgaagaaccttacctgaactagaatgcgaggaaaagcagatgtaatgtctgtgttggagcaatcctatccgaagcaaggtgctgcatggctgt	39
Proteobacteria	Gammaproteobacteria	NA	NA	Candidatus Competibacter	Xanthomonadales Incertae Sedis sp.	ccacgccataaacgatgagaactagatgtcgggagggttagcctctcggtgtcgcagctaacgcgttaagttctccgcctggggagtacggccgcaaggttgaaactcaaaggaattgacggggacccgcacaagcggtggagcatgtggtttaattcgatgcaacgcgaagaaccttacctggtcttgacatcctaggaatcctgcagagatgcgggagtgccttcgggaacctggagacaggtgctgcatggctgt	113
Bacteroidetes	Flavobacteriia	Flavobacteriales	Flavobacteriaceae	Cloacibacterium	Flavobacteriaceae sp.	ccacgccgtaaacgatggatactagctgttcggtcgcaagactgagtggctaagcgaaagtgataagtatcccacctggggagtacgttcgcaagaatgaaactcaaaggaattgacgggggcccgcacaagcggtggagcatgtggtttaattcgatgatacgcgaggaaccttaccagggcttaaatgtagattgaccgttttggaaacattactttcgcaagacaatttacaaggtgctgcatggttgt	972
NA	NA	NA	NA	NA	NA	ccacgccgtaaacggtgggcgctaggtgtgggttccttccacggaatccgtgccgtagctaacgcattaagcgccccgcctggggagtacggccgcaaggctaaaactcaaaggaattgacgggggcccgcacaagcggtggagcatgtggtttaattcgatgcaacgcgaagaaccttacctactcttgacatccagagaattcgctagagatagcttagtgccttcgggaactctgagacaggtgctgcatggctgt	18
Bacteroidetes	Flavobacteriia	Flavobacteriales	Flavobacteriaceae	Cloacibacterium	Flavobacteriaceae sp.	ccacgccgtaaacgatggatactagctgttcggtagcaatactgagtggctaagcgaaagtgataagtatcccacctggggagtacgaacgcaagtttgaaactcaaaggaattgacgggggcccgcacaagcggtggagcatgtggtttaattcgatgatacgcgaggaaccttaccagggcttaaatgtagattgacagacttggaaacaggtttttcttcggacaatttacaaggtgctgcatggttgt	1320
Proteobacteria	Deltaproteobacteria	Myxococcales	Polyangiaceae	Sorangium	Polyangiaceae sp.	ccacaccgtaaacgatgggtgctaggtgctgcaggctttgactcctgcggtgccgtagctaacgcattaagcaccccgcctgggaagtacggtcgcaagactaaaactcaaaggaattgacgggggcccgcacaagcggtggagcatgtggtttaattcgacgcaacgcgcagaaccttacctgggctagaaaatgcaagaacctgggagaagtctcggggtgctcttcggagaacttgtagttaggtgctgcatggctgt	147
Actinobacteria	Actinobacteria	Actinomycetales	Microbacteriaceae	Mycetocola	Microbacteriaceae sp.	ccatgccgtaaacgttgggaactagatgtaggggccattccacggtttctgtgtcgcagctaacgcattaagttccccgcctggggagtacggccgcaaggctaaaactcaaaggaattgacgggggcccgcacaagcggcggagcatgcggattaattcgatgcaacgcgaagaaccttaccaaggcttgacatatacgagaatgcggcagaaatgtcgagctctttggacactcgtatacaggtggtgcatggttgt	185
Proteobacteria	Alphaproteobacteria	Rhizobiales	Xanthobacteraceae	Xanthobacter	Xanthobacteraceae sp.	ccacgccgtaaacgatgaatgctagccgttggcgagcttgctcgtcagtggcgcagctaacgctttaagcattccgcctgaggagtacagtcgcaagattaaaactcaaaggaattgacgggggcccgcacaagcggtggagcatgtggtttaattcgaagcaacgcgcagaaccttaccagctcttgacatgtcccgtatgggtttcagagatgagacccttcagttcggctggcgggaacacaggtgctgcatggctgt	191
Verrucomicrobia	Verrucomicrobiae	Verrucomicrobiales	Verrucomicrobiaceae	Roseibacillus	Verrucomicrobiaceae sp.	cctggcagtaaacggtgcacgtttggtatgggcgcaatcgaccgcgcccgtgccggagctaacgcgttaaacgtgccgcctgggaagtacggtcgcaagattaaaactcaaagaaattgacggggacccgcacaagcggtggagtatgtggcttaattcgatgcaacgcgaagaaccttacctggtcttgacatgcattgtgtctctggtgaaagccagatagggtagcaatacccgctttgcacaggtgctgcatggctgt	157
Actinobacteria	NA	NA	NA	NA	NA	ccacgccctaaacgatgtacactagttgttggggtgctagtcatctcagtaatgcagctaacgcattaagtgtaccgcctggggagtacggtcgcaagattaaaactcaaaggaattgacgggggcccgcacaagcggcggagcatgtggattaattcgatgcaacgcgaagaaccttacctgggcttgacatacaccagattgctgcagagatgtagtgtcccttgtggttggtgtacaggtggtgcatggttgt	661
Proteobacteria	Gammaproteobacteria	Pseudomonadales	Moraxellaceae	Psychrobacter	Moraxellaceae sp.	ccacgccgtaaacgatgtctaccagtcgttgggtctcttgaagacttagtgacgcagttaacgcaataagtagaccgcctggggagtacggccgcaaggttaaaactcaaatgaattgacgggggcccgcacaagcggtggagcatgtggtttaattcgatgcaacgcgaagaaccttacctggtcttgacatacacagaatcttgcagagatgcgagagtgccttcgggaattgtgatacaggtgctgcatggctgt	180
Proteobacteria	Alphaproteobacteria	NA	NA	NA	NA	ccacgccgtaaacgatgaatgttagccgtcggcatgcatgcatgtcggtggcgcagctaacgcattaaacattccgcctggggagtacggtcgcaagattaaaactcaaaggaattgacgggggcccgcacaagcggtggagcatgtggtttaattcgaagcaacgcgcagaaccttaccagcccttgacatgtcggtcgcggtttccagagatggaaaccttcagttaggctggaccgaacacaggtgctgcatggctgt	140
Proteobacteria	Alphaproteobacteria	Rhizobiales	NA	NA	NA	ccacgccgtaaacgatgagtgctaagtgttagggggtttccgccccttagtgctgcagctaacgcattaagcactccgcctggggagtacgaccgcaaggttgaaactcaaaggaattgacgggggcccgcacaagcggtggagcatgtggtttaattcgaagcaacgcgcagaaccttaccagcctttgacatggcgggacggtccagagagatttggatcttcacttcggtgacccgcgcacaggtgctgcatggctgt	21
Armatimonadetes	Armatimonadia	Armatimonadales	NA	Armatimonadales unknown	Armatimonadales unknown sp.	ccacgccgtaaacgatgaatactagatgtcaggggtatcgacccccctggtgtcgcagctaacgcaataagtattccgcctggggagtacggccgcaaggttgaaactcaaaggaattgacgggggcccgcacaagcggtggagcatgtgcattaattcgtcactaaccgaagaaccttaccagggtttgacatctcttgacatgccatgaaagtggtccttccccgcaaggggacaagaagacaggtgttgcatggttgt	63
NA	NA	NA	NA	NA	NA	ccacgctgtaaacggtgggtactaggtgtggggtccattccacgggttccgtgccgtagctaacgctttaagtaccccgcctggggagtacggccgcaaggctaaaactcaaaggaattgacgggggcccgcacaagcggtggagcatgtggtttaattcgatgcaacgcgaagaaccttacctactcttgacatccagagaattcgctagagatagcttagtgccttcgggaactctgagacaggtgctgcatggctgt	30
Actinobacteria	Actinobacteria	Gaiellales	NA	Gaiellales unknown	Gaiellales unknown sp.	ccacgccgtaaacgatgggcgctaggtgtgggaggtgtcgactccttccgtgccgaagctaacgcattaagcgccccgcctggggagtacggccgcaaggctaaaactcaaaggaattgacgggggcccgcacaagcagcggagcatgttgtttaattcgatgcaacgcgaagaaccttaccaaggcttgacatatgcatgtaagccagggaaacctggcccctcttcggagcatgtttacaggtggtgcatggctgt	256
Proteobacteria	Gammaproteobacteria	Oceanospirillales	Oceanospirillaceae	Pseudospirillum	Oceanospirillaceae sp.	ccacgccgtaaacgatgtctactagccgttggggtccttgaggccttagtggcgcagctaacgcactaagtagaccgcctggggagtacggtcgcaagattaaaactcaaatgaattgacgggggcccgcacaagcggtggagcatgtggtttaattcgatgcaacgcgaagaaccttacctactcttgacatccagagaattcgctagagatagcttagtgccttcgggaactctgagacaggtgctgcatggctgt	12
Proteobacteria	Gammaproteobacteria	Legionellales	Coxiellaceae	Coxiella	Coxiellaceae sp.	ccacgctgtaaacgatgaagactagatgttggtaggcttgacctattagtatcgaagttaacgcgataagtcttccgcctggggagtacggtcgcaagattaaaactcaaagaaattgacgggggcccgcacaagcggtggagcatgtggtttaattcgacgcaacgcgaagaaccttacctacccttgacatcctaagaagactacagagatgtagttgtgccgaaaggaacttagagacaggtgctgcatggctgt	81
Cyanobacteria	NA	NA	NA	Chloroplast unknown	Chloroplast unknown sp.	cctagccgtaaacgatggacactaactattgaatgaaaacaaatcgtacagtggtgaagctaacgcgataagtgtcccgcctggggagtatgctcgcaagggtgaaactcaaaggaattgacgggggcccgcacaagcggtggagcatgtggtttaattcgatgcaacgcgaagaaccttaccagggcttgacattttactttcctttttgaaaaaaaaggtgtactgcttttcgaagtagaggtataaacaggtggtgcatggctgt	18
Bacteroidetes	Flavobacteriia	Flavobacteriales	Flavobacteriaceae	Cloacibacterium	Flavobacteriaceae sp.	ccacgccgtaaacgatgctaactcgtttttgggctttagggttcagagactaagcgaaagtgataagttagccacctggggagtacgttcgcaagaatgaaactcaaaggaattgacgggggcccgcacaagcggtggattatgtggtttaattcgatgatacgcgaggaaccttaccaaggcttaaatgggaattgacaggtttagaaatagacttttcttcggacaattttcaaggtgctgcatggttgt	675
NA	NA	NA	NA	NA	NA	ccacgccgtaaacgatgaatgttagccgtcggggtgtttacacttcggtggcgcagctaacgcattaaacattccgcctggggagtacggtcgcaagattaaaactcaaaggaattgacgggggcccgcacaagcggtggagcatgtggtttaattcgaagcaacgcgcagaaccttaccagcccttgacataccggtcgcggacacagagatgtgtctttcagttcggctggaccggatacaggtgctgcatggctgt	2459
Actinobacteria	Actinobacteria	Solirubrobacterales	NA	NA	NA	ccacgccgtaaacgatgagaactaggtgtgggaggtgtcgactcctcccgtgccgtcgctaacgcattaagttctccgcctggggagtacggccgcaaggctaaaactcaaaggaattgacgggggcccgcacaagcagcggagcatgtggtttaattcgatgcaacgcgaagaaccttacctgggtttgaaatgttggtgacaggtgtggaaacacatccttccttcgggacaccatcacaggtggtgcatggctgt	277
Actinobacteria	Actinobacteria	Acidimicrobiales	NA	Acidimicrobiales unknown	Acidimicrobiales unknown sp.	ccacgccgtaaacgttgggcactaggtgtggggactattcaacggtttccgtgccgcagctaacgcattaagtgccccgcctggggagtacggccgcaaggctaaaactcaaaggaattgacgggggcccgcacaagcggcggagcatgtggcttaattcgaggcaacgcgaagaaccttacctgggtttgacatgtagggaaaagccgtagagatacggtgtccttcggggccttacacaggtggtgcatggctgt	996
Proteobacteria	Gammaproteobacteria	Xanthomonadales	NA	Xanthomonadales unknown	Xanthomonadales unknown sp.	ccacgccctaaacgatgacgactagatgtcggaggggtctgcctttcggtgtcgcagctaacgcgttaagtcgtccgcctggggagtacggccgcaaggttgaaactcaaaggaattgacggggacccgcacaagcggtggagcatgtggttcaattcgatgcaacgcgaagaaccttacctggccttgacatccgcggaacttggcagaaatgccttggtgccttcgggaatcgcgagacaggtgctgcatggctgt	111
Actinobacteria	Actinobacteria	Actinomycetales	Corynebacteriaceae	Corynebacterium	Corynebacteriaceae sp.	ccatgccgtaaacggtgggcgctaggtgtgagggtctttctacgactttcgtgccgtagctaacgcattaagcgccccgcctggggagtacggccgcaaggctaaaactcaaaggaattgacgggggcccgcacaagcggcggagcatgtggattaattcgatgcaacgcgaagaaccttacctgggcttgacatacaccagattgggctagagatagttcgtccctttgtggttggtgtacaggtggtgcatggttgt	374
Proteobacteria	Betaproteobacteria	Rhodocyclales	Rhodocyclaceae	Rhodocyclaceae unknown	Rhodocyclaceae sp.	ccacgccctaaacgatgtcaactagttgttcggtgaggagactcattgagtaacgcagctaacgcgtgaagttgaccgcctggggagtacggccgcaaggttaaaactcaaaggaattgacggggacccgcacaagcggtggatgatgtggattaattcgatgcaacgcgaaaaaccttacctacccttgacatgccaggaacttgccagagatggcttggtgctcgaaagagagcctggacacaggtgctgcatggctgt	50
NA	NA	NA	NA	NA	Candidate division SR1 unknown sp.	ccatgccgtaaactatgcttgctaagtgttttaagagacttgatctctggagtactgtaacctaacgggttaagcaagccacctgggtagtacagtcgcaagactgaaactcaaaggaataggcgggggaacacacaagcagtggatgatctagattaattggacaataagccaaaaaccttacctaggtttgacatgtattttgtcatcggggaaactcggttagcgtagcaatacgcgggatacacaggtggtgcatggtcgt	64
Proteobacteria	Alphaproteobacteria	Rhizobiales	NA	NA	NA	ccacgccctaaacgatgtacactagttgttggggtgctagtcatctcagtaatgcagctaacgcattaagtgtaccgcctggggagtacggtcgcaagattaaaactcaaaggaattgacgggggcccgcacaagcggtggagcatgtggtttaattcgaagcaacgcgcagaaccttaccagctcttgacatgcctatgaaccttagtggagacactttgggcctttcggggcgtaggacacaggtgctgcatggctgt	16
Proteobacteria	Deltaproteobacteria	Myxococcales	NA	Myxococcales unknown	Myxococcales unknown sp.	ccacgccgtaaacgatgagtgctaggtgtcacgggctttgaccctcgtggtgccgaagctaacgcgttaagcactccgcctggggagtacggccgcaaggctaaaactcaaaggaattgacgggggcccgcacaagcggtggagcatgttgtttaattcgacgcaacgcgaagaaccttacctgggctagaaaacacaggaagccggacgaaagttcggggtgcccttcggggaacctgtggttaggtgctgcatggctgt	251
Proteobacteria	Alphaproteobacteria	Rhizobiales	NA	NA	NA	ccacgccttaaacgatgaatgccagccgttaggtgatttatcactgagtggcgcagctaacgctttaagcattccgcctggggagtacggtcgcaagattaaaactcaaaggaattgacgggggcccgcacaagcggtggagcatgtggtttaattcgaagcaacgcgcagaaccttaccagcctttgacatggcaggacggcatggagagattcatgttttcacttcggtgacctgcgcacaggtgctgcatggctgt	20
Proteobacteria	Alphaproteobacteria	Sphingomonadales	Sphingomonadaceae	Sphingomonas	Sphingomonadaceae sp.	ccacgccgtaaacgatgagaactagctgtcggggctcttagagcttcggtggcgcagctaacgcattaagttctccgcctggggagtacggccgcaaggttaaaactcaaaggaattgacgggggcctgcacaagcggtggagcatgtggtttaattcgaagcaacgcgcagaaccttaccagcgtttgacatggtaggacggcggggagagattcccgtcatcccgcaagggacctacacacaggtgctgcatggctgt	84
Proteobacteria	Alphaproteobacteria	Sphingomonadales	Sphingomonadaceae	Sphingomonas	Sphingomonadaceae sp.	ccacgccgtaaacgatgataactagctgtcagggttcttagaactttggtggcgcagctaacgcattaagttatccgcctggggagtacggtcgcaagattaaaactcaaaggaattgacgggggcctgcacaagcggtggagcatgtggtttaattcgaagcaacgcgcagaaccttaccagcgtttgacatggctagtatgttttccagagatggattacttcagttcggctggctagcacacaggtgctgcatggctgt	175

## Sheet: distribution
phyla	abundance
Proteobacteria	588721
Firmicutes	238554
Actinobacteria	168644
Bacteroidetes	28856
Fusobacteria	26405
NA	11013
Acidobacteria	1690
Verrucomicrobia	1505
Cyanobacteria	1227
Planctomycetes	865
Gemmatimonadetes	442
Tenericutes	201
Armatimonadetes	191
Chlamydiae	144
Nitrospirae	132
Elusimicrobia	131
